# Supplementary material for: Prognosis-Predictive Signature and Nomogram Based on Autophagy-Related Long Non-coding RNAs for Hepatocellular Carcinoma
Source: Front Genet. 2020 Dec 23;11:608668. doi: 10.3389/fgene.2020.608668 (PMC7793718; doi:10.3389/fgene.2020.608668)
Supplement: Supplementary file 1 [file Data_Sheet_4.zip]

Archive with 14 entries (13 files):
- R_codes/
- R_codes/1.Autophagy.diff.R
- R_codes/10.ARGlncRNA21.multiROC.R
- R_codes/11.cliCor.R
- R_codes/12.Nomogram.R
- R_codes/13.pairedttest.R
- R_codes/2.difflncRNA.R
- R_codes/3.ARGlncRNA.PCC.R
- R_codes/4.ARGlncRNA11.uniCox.R
- R_codes/5.lasso.R
- R_codes/6.ARGlncRNA12.multiCox.R
- R_codes/7.KMsurvial.R
- R_codes/8.ARGlncRNA18.riskPlot.R
- R_codes/9.independent.R
