# Supplementary material for: Prognosis-Predictive Signature and Nomogram Based on Autophagy-Related Long Non-coding RNAs for Hepatocellular Carcinoma
Source: Front Genet. 2020 Dec 23;11:608668. doi: 10.3389/fgene.2020.608668 (PMC7793718; doi:10.3389/fgene.2020.608668)
Supplement: Supplementary file 1 [file Data_Sheet_4.zip › R_codes/1.Autophagy.diff.R]

######Video source: https://ke.biowolf.cn
######ÉúÐÅ×ÔÑ§Íø: https://www.biowolf.cn/
######Î¢ÐÅ¹«ÖÚºÅ£ºbiowolf_cn
######ºÏ×÷ÓÊÏä£º2749657388@qq.com
######´ðÒÉÎ¢ÐÅ: 18520221056

#if (!requireNamespace("BiocManager", quietly = TRUE))
#    install.packages("BiocManager")
#BiocManager::install("limma")

#install.packages("pheatmap")

library("limma")

setwd("C:\\Users\\lexb4\\Desktop\\Autophagy\\08.diff")                 #ÉèÖÃ¹¤×÷Ä¿Â¼
inputFile="ARGexp.txt"                                             #ÊäÈëÎÄ¼þ
fdrFilter=0.05                                                    #fdrÁÙ½çÖµ
logFCfilter=1                                                     #logFCÁÙ½çÖµ
conNum=32                                                         #normal×éÑùÆ·ÊýÄ¿
treatNum=375                                                      #tumor×éÑùÆ·ÊýÄ¿

#¶ÁÈ¡ÊäÈëÎÄ¼þ
outTab=data.frame()
grade=c(rep(1,conNum),rep(2,treatNum))
rt=read.table(inputFile,sep="\t",header=T,check.names=F)
rt=as.matrix(rt)
rownames(rt)=rt[,1]
exp=rt[,2:ncol(rt)]
dimnames=list(rownames(exp),colnames(exp))
data=matrix(as.numeric(as.matrix(exp)),nrow=nrow(exp),dimnames=dimnames)
data=avereps(data)
data=data[rowMeans(data)>0,]

#²îÒì·ÖÎö
for(i in row.names(data)){
  geneName=unlist(strsplit(i,"\\|",))[1]
  geneName=gsub("\\/", "_", geneName)
  rt=rbind(expression=data[i,],grade=grade)
  rt=as.matrix(t(rt))
  wilcoxTest<-wilcox.test(expression ~ grade, data=rt)
  conGeneMeans=mean(data[i,1:conNum])
  treatGeneMeans=mean(data[i,(conNum+1):ncol(data)])
  logFC=log2(treatGeneMeans)-log2(conGeneMeans)
  pvalue=wilcoxTest$p.value
  conMed=median(data[i,1:conNum])
  treatMed=median(data[i,(conNum+1):ncol(data)])
  diffMed=treatMed-conMed
	if( ((logFC>0) & (diffMed>0)) | ((logFC<0) & (diffMed<0)) ){  
		  outTab=rbind(outTab,cbind(gene=i,conMean=conGeneMeans,treatMean=treatGeneMeans,logFC=logFC,pValue=pvalue))
	 }
}
pValue=outTab[,"pValue"]
fdr=p.adjust(as.numeric(as.vector(pValue)),method="fdr")
outTab=cbind(outTab,fdr=fdr)

#Êä³öËùÓÐ»ùÒòµÄ²îÒìÇé¿ö
write.table(outTab,file="all.xls",sep="\t",row.names=F,quote=F)

#Êä³ö²îÒì±í¸ñ
outDiff=outTab[( abs(as.numeric(as.vector(outTab$logFC)))>logFCfilter & as.numeric(as.vector(outTab$fdr))<fdrFilter),]
write.table(outDiff,file="diff.xls",sep="\t",row.names=F,quote=F)

#»æÖÆÈÈÍ¼ÐèÒªµÄÎÄ¼þ
heatmap=rbind(ID=colnames(data[as.vector(outDiff[,1]),]),data[as.vector(outDiff[,1]),])
write.table(heatmap,file="diffAutophagyExp.txt",sep="\t",col.names=F,quote=F)

#»æÖÆ»ðÉ½Í¼
pdf(file="vol.pdf",height=5,width=5)
xMax=max(abs(as.numeric(as.vector(outTab$logFC))))
yMax=max(-log10(outTab$fdr))+1
plot(as.numeric(as.vector(outTab$logFC)), -log10(outTab$fdr), xlab="logFC",ylab="-log10(fdr)",
     main="Volcano", ylim=c(0,yMax),xlim=c(-xMax,xMax),yaxs="i",pch=20, cex=0.8)
diffSub=subset(outTab, fdr<fdrFilter & as.numeric(as.vector(logFC))>logFCfilter)
points(as.numeric(as.vector(diffSub$logFC)), -log10(diffSub$fdr), pch=20, col="red",cex=0.8)
diffSub=subset(outTab, fdr<fdrFilter & as.numeric(as.vector(logFC))<(-logFCfilter))
points(as.numeric(as.vector(diffSub$logFC)), -log10(diffSub$fdr), pch=20, col="green",cex=0.8)
abline(v=0,lty=2,lwd=3)
dev.off()

#»æÖÆ²îÒì»ùÒòÈÈÍ¼
library(pheatmap)
hmExp=data[as.vector(outDiff[,1]),]
hmExp=log2(hmExp+0.01)
Type=c(rep("N",conNum),rep("T",treatNum))
names(Type)=colnames(data)
Type=as.data.frame(Type)
pdf(file="heatmap.pdf",height=6,width=10)
pheatmap(hmExp, 
         annotation=Type, 
         color = colorRampPalette(c("green", "black", "red"))(50),
         cluster_cols =F,
         show_colnames = F,
         show_rownames = T,
         fontsize = 12,
         fontsize_row=10,
         fontsize_col=10)
dev.off()

######Video source: https://ke.biowolf.cn
######ÉúÐÅ×ÔÑ§Íø: https://www.biowolf.cn/
######Î¢ÐÅ¹«ÖÚºÅ£ºbiowolf_cn
######ºÏ×÷ÓÊÏä£º2749657388@qq.com
######´ðÒÉÎ¢ÐÅ: 18520221056
