# Supplementary material for: Prognosis-Predictive Signature and Nomogram Based on Autophagy-Related Long Non-coding RNAs for Hepatocellular Carcinoma
Source: Front Genet. 2020 Dec 23;11:608668. doi: 10.3389/fgene.2020.608668 (PMC7793718; doi:10.3389/fgene.2020.608668)
Supplement: Supplementary file 1 [file Data_Sheet_4.zip › R_codes/10.ARGlncRNA21.multiROC.R]

######Video source: https://ke.biowolf.cn
######ÉúÐÅ×ÔÑ§Íø: https://www.biowolf.cn/
######Î¢ÐÅ¹«ÖÚºÅ£ºbiowolf_cn
######ºÏ×÷ÓÊÏä£ºbiowolf@foxmail.com
######´ðÒÉÎ¢ÐÅ: 18520221056

#install.packages("survivalROC")

library(survivalROC)
setwd("C:\\Users\\12810\\Desktop\\93ARGlncRNA\\21.multiROC")                     #ÉèÖÃ¹¤×÷Ä¿Â¼
rt=read.table("indepInput.txt",header=T,sep="\t",check.names=F,row.names=1)    #¶ÁÈ¡cox»Ø¹é·çÏÕÎÄ¼þ
rocCol=rainbow(ncol(rt)-2)
aucText=c()

#»æÖÆrisk scoreµÄROCÇúÏß
pdf(file="multiROC3.pdf",width=6,height=6)
par(oma=c(0.5,1,0,1),font.lab=1.5,font.axis=1.5)
roc=survivalROC(Stime=rt$futime, status=rt$fustat, marker = rt$riskScore, predict.time =5, method="KM")
plot(roc$FP, roc$TP, type="l", xlim=c(0,1), ylim=c(0,1),col=rocCol[1], 
  xlab="False positive rate", ylab="True positive rate",
  lwd = 2, cex.main=1.3, cex.lab=1.2, cex.axis=1.2, font=1.2,main="Comparison of ROC curves(5 year)")
aucText=c(aucText,paste0("risk score"," (AUC=",sprintf("%.3f",roc$AUC),")"))
abline(0,1)

#»æÖÆÆäËûÁÙ´²ÐÔ×´µÄROCÇúÏß
j=1
for(i in colnames(rt[,3:(ncol(rt)-1)])){
	roc=survivalROC(Stime=rt$futime, status=rt$fustat, marker = rt[,i], predict.time =1, method="KM")
	j=j+1
	aucText=c(aucText,paste0(i," (AUC=",sprintf("%.3f",roc$AUC),")"))
	lines(roc$FP, roc$TP, type="l", xlim=c(0,1), ylim=c(0,1),col=rocCol[j],lwd = 2)
}
legend("bottomright", aucText,lwd=2,bty="n",col=rocCol)
dev.off()

######Video source: https://ke.biowolf.cn
######ÉúÐÅ×ÔÑ§Íø: https://www.biowolf.cn/
######Î¢ÐÅ¹«ÖÚºÅ£ºbiowolf_cn
######ºÏ×÷ÓÊÏä£ºbiowolf@foxmail.com
######´ðÒÉÎ¢ÐÅ: 18520221056
