# Supplementary material for: Prognosis-Predictive Signature and Nomogram Based on Autophagy-Related Long Non-coding RNAs for Hepatocellular Carcinoma
Source: Front Genet. 2020 Dec 23;11:608668. doi: 10.3389/fgene.2020.608668 (PMC7793718; doi:10.3389/fgene.2020.608668)
Supplement: Supplementary file 1 [file Data_Sheet_4.zip › R_codes/12.Nomogram.R]

###Video source: http://study.163.com/provider/1026136977/index.htm?share=2&shareId=1026136977
######Video source: http://www.biowolf.cn/shop/
######ÉúÐÅ×ÔÑ§Íø: http://www.biowolf.cn/
######ºÏ×÷ÓÊÏä£º2749657388@qq.com
######´ðÒÉÎ¢ÐÅ: 18520221056

install.packages("Hmisc")
install.packages("lattice")
install.packages("Formula")
install.packages("ggplot2")
install.packages("foreign")
install.packages("rms")

library(rms)
setwd("C:\\Users\\12810\\Desktop\\93ARGlncRNA\\20.Indep\\nomo")                         #ÉèÖÃ¹¤×÷Ä¿Â¼
rt=read.table("input.txt",sep="\t",header=T,row.names=1,check.names=F)           #¶ÁÈ¡ÊäÈëÎÄ¼þ

#Êý¾Ý´ò°ü
dd <- datadist(rt)
options(datadist="dd")

#Éú³Éº¯Êý
f <- cph(Surv(futime, fustat) ~Age + Gender + Grade + TNM_stage + RiskScore, x=T, y=T, surv=T, data=rt, time.inc=1)
surv <- Survival(f)

#½¨Á¢nomogram
nom <- nomogram(f, fun=list(function(x) surv(1, x),  function(x) surv(3, x)), 
    lp=F, funlabel=c("1-year survival", "3-year survival"), 
    maxscale=100, 
    fun.at=c(0.99, 0.9, 0.8, 0.7, 0.6, 0.5, 0.4, 0.3,0.2,0.1,0.05))  

#nomogram¿ÉÊÓ»¯
png(file="nomogram1.png",width=630,height=570)
plot(nom,cex.axis=1,cex.var=1.2)
dev.off()

coxpe <- predict(f)#Ä£ÐÍÔ¤²â
c_index=1-rcorr.cens(coxpe,Surv(rt$futime, rt$fustat))
c_index

#1-year


cal <- calibrate(f, cmethod="KM", method="boot", u=1, m= 80, B=1000)

#»­Ð£×¼Í¼

 
      pdf("calibrate1.pdf")
      plot(cal,lwd=1,lty=1,errbar.col="black",xlim = c(0.5,1),ylim = c(0.5,1),xlab ="Nomogram-Predicted Probability of 1-Year Survival",ylab="Actual 1-Year Survival",col="blue",sub=F)
      mtext("")
      box(lwd = 0.5)
      abline(0,1,lty = 3,lwd = 1,col = "black")
      dev.off()     
    
      f2 <- cph(Surv(futime, fustat) ~Age + Gender + Grade + TNM_stage + RiskScore, x=T, y=T, surv=T, data=rt, time.inc=3)
      surv1 <- Survival(f2)
      cal2 <- calibrate(f2, cmethod="KM", method="boot", u=3, m= 80, B=1000)
      pdf("calibrate3.pdf")
      plot(cal2,lwd=1,lty=1,errbar.col="black",xlim = c(0.2,1),ylim = c(0.2,1),xlab ="Nomogram-Predicted Probability of 3-Year Survival",ylab="Actual 3-Year Survival",col="blue",sub=F)
      mtext("")
      box(lwd = 0.5)
      abline(0,1,lty = 3,lwd = 1,col = "black")
      dev.off()   
