# Supplementary material for: Prognosis-Predictive Signature and Nomogram Based on Autophagy-Related Long Non-coding RNAs for Hepatocellular Carcinoma
Source: Front Genet. 2020 Dec 23;11:608668. doi: 10.3389/fgene.2020.608668 (PMC7793718; doi:10.3389/fgene.2020.608668)
Supplement: Supplementary file 1 [file Data_Sheet_4.zip › R_codes/13.pairedttest.R]

###Video source: http://study.163.com/provider/1026136977/index.htm?share=2&shareId=1026136977
######Video source: http://www.biowolf.cn/shop/
######生信自学网: http://www.biowolf.cn/
######合作邮箱：2749657388@qq.com
######答疑微信: 18520221056

setwd("C:\\Users\\12810\\Desktop\\paired")                         #设置工作目录
group = read.table("samplegroup1.txt",header=F,sep="\t")                               #读取分组信息文件
df = read.table("4.txt",row.names=1,header=T,sep="\t",check.names=F)        #读取输入文件
m = match(group[,1],rownames(df))
df = df[m,]

#自定义画图函数
Plot = function(data,group,outpdf){
  xfactors = as.factor(group[,2])
  xnumsample = as.numeric(xfactors)
  xaxis = levels(xfactors)
  link = group[,3]
  links = unique(group[,3])
  x1data = data[xnumsample==1]
  x2data = data[xnumsample==2]
  wilcoxP=wilcox.test(x1data,x2data)$p.value
  pvalue=signif(wilcoxP,4)
  if(pvalue<0.001){
    pvalue=signif(pvalue,4)
    pvalue=format(pvalue, scientific = TRUE)
  }else{
    pvalue=round(pvalue,3)
  }
  pdf(outpdf,width=5,height=5)
  par(las=1)
  plot(1,xlim=c(0.5,2.5),ylim=c(0,max(data)*1.2),type="n",bty="l",xlab="",ylab="Expression of AC099850.3",xaxt="n")
  points(rep(1,length(x1data)),x1data,pch=20,cex=1,col="blue")
  points(rep(2,length(x2data)),x2data,pch=20,cex=1,col="red")
  axis(1,1:2,xaxis)
  for(i in links){
    w = which(link==i)
    x1 = xnumsample[w[1]]
    y1 = data[w[1]]
    x2 = xnumsample[w[2]]
    y2 = data[w[2]]
    segments(x1,y1,x2,y2)
  }
  par(xpd=T)
  arrows(1,max(data)*1.1,2,max(data)*1.1,angle=90,code=3,length=0.1)
  text(1.5,max(data)*1.1,paste("p =",pvalue),pos=3,cex=1)
  dev.off()
}

data = df[,1]
cell = colnames(df)[1]
cell = gsub(' ','_',cell)
outpdf = paste0(cell,".pdf")
Plot(data,group,outpdf)

###Video source: http://study.163.com/provider/1026136977/index.htm?share=2&shareId=1026136977
######Video source: http://www.biowolf.cn/shop/
######生信自学网: http://www.biowolf.cn/
######合作邮箱：2749657388@qq.com
######答疑微信: 18520221056
