# Supplementary material for: Prognosis-Predictive Signature and Nomogram Based on Autophagy-Related Long Non-coding RNAs for Hepatocellular Carcinoma
Source: Front Genet. 2020 Dec 23;11:608668. doi: 10.3389/fgene.2020.608668 (PMC7793718; doi:10.3389/fgene.2020.608668)
Supplement: Supplementary file 1 [file Data_Sheet_4.zip › R_codes/3.ARGlncRNA.PCC.R]

######Video source: https://ke.biowolf.cn
######ÉúÐÅ×ÔÑ§Íø: https://www.biowolf.cn/
######Î¢ÐÅ¹«ÖÚºÅ£ºbiowolf_cn
######ºÏ×÷ÓÊÏä£ºbiowolf@foxmail.com
######´ðÒÉÎ¢ÐÅ: 18520221056

#if (!requireNamespace("BiocManager", quietly = TRUE))
#    install.packages("BiocManager")
#BiocManager::install("limma")

library(limma)
setwd("D:\\biowolf\\ARGlncRNA\\09.ARGlncRNA")          #ÉèÖÃ¹¤×÷Ä¿Â¼

corFilter=0.3                                                        #Ïà¹ØÏµÊý¹ýÂË±ê×¼
pvalueFilter=0.001                                                   #pÖµ¹ýÂË±ê×¼

#¶ÁÈ¡lncRNA±í´ïÎÄ¼þ,²¢¶ÔÊý¾Ý½øÐÐ´¦Àí
rt = read.table("lncRNA.txt",header=T,sep="\t",check.names=F)
rt=as.matrix(rt)
rownames(rt)=rt[,1]
exp=rt[,2:ncol(rt)]
dimnames=list(rownames(exp),colnames(exp))
lncRNA=matrix(as.numeric(as.matrix(exp)),nrow=nrow(exp),dimnames=dimnames)
lncRNA=avereps(lncRNA)
lncRNA=lncRNA[rowMeans(lncRNA)>0.5,]
group=sapply(strsplit(colnames(lncRNA),"\\-"),"[",4)
group=sapply(strsplit(group,""),"[",1)
group=gsub("2","1",group)
lncRNA=lncRNA[,group==0]

#¶ÁÈ¡×ÔÊÉ»ùÒò±í´ïÎÄ¼þ,²¢¶ÔÊý¾Ý½øÐÐ´¦Àí
rt = read.table("ARGexp.txt",header=T,sep="\t",check.names=F)
rt=as.matrix(rt)
rownames(rt)=rt[,1]
exp=rt[,2:ncol(rt)]
dimnames=list(rownames(exp),colnames(exp))
ARGgene=matrix(as.numeric(as.matrix(exp)),nrow=nrow(exp),dimnames=dimnames)
ARGgene=avereps(ARGgene)
ARGgene=ARGgene[rowMeans(ARGgene)>0.5,]
group=sapply(strsplit(colnames(ARGgene),"\\-"),"[",4)
group=sapply(strsplit(group,""),"[",1)
group=gsub("2","1",group)
ARGgene=ARGgene[,group==0]

#Ïà¹ØÐÔ¼ìÑé
outTab=data.frame()
for(i in row.names(lncRNA)){
	if(sd(lncRNA[i,])>0.5){
		for(j in row.names(ARGgene)){
			x=as.numeric(lncRNA[i,])
		    y=as.numeric(ARGgene[j,])
			corT=cor.test(x,y)
			cor=corT$estimate
			pvalue=corT$p.value
			if((abs(cor)>corFilter) & (pvalue<pvalueFilter)){
				outTab=rbind(outTab,cbind(ARGgene=j,lncRNA=i,cor,pvalue))
			}
		}
    }
}
write.table(file="corResult.txt",outTab,sep="\t",quote=F,row.names=F)        #Êä³öÏà¹ØÐÔ½á¹û
ARGlncRNA=unique(as.vector(outTab[,"lncRNA"]))
ARGlncRNAexp=lncRNA[ARGlncRNA,]
ARGlncRNAexp=rbind(ID=colnames(ARGlncRNAexp),ARGlncRNAexp)
write.table(ARGlncRNAexp,file="ARGlncRNAexp.txt",sep="\t",quote=F,col.names=F)

######Video source: https://ke.biowolf.cn
######ÉúÐÅ×ÔÑ§Íø: https://www.biowolf.cn/
######Î¢ÐÅ¹«ÖÚºÅ£ºbiowolf_cn
######ºÏ×÷ÓÊÏä£ºbiowolf@foxmail.com
######´ðÒÉÎ¢ÐÅ: 18520221056
