# Supplementary material for: Prognosis-Predictive Signature and Nomogram Based on Autophagy-Related Long Non-coding RNAs for Hepatocellular Carcinoma
Source: Front Genet. 2020 Dec 23;11:608668. doi: 10.3389/fgene.2020.608668 (PMC7793718; doi:10.3389/fgene.2020.608668)
Supplement: Supplementary file 1 [file Data_Sheet_4.zip › R_codes/4.ARGlncRNA11.uniCox.R]

######Video source: https://ke.biowolf.cn
######ÉúÐÅ×ÔÑ§Íø: https://www.biowolf.cn/
######Î¢ÐÅ¹«ÖÚºÅ£ºbiowolf_cn
######ºÏ×÷ÓÊÏä£ºbiowolf@foxmail.com
######´ðÒÉÎ¢ÐÅ: 18520221056

#install.packages("survival")

library(survival)
pFilter=0.05                                                                #ÏÔÖøÐÔ¹ýÂËÌõ¼þ

setwd("D:\\biowolf\\ARGlncRNA\\11.uniCox")                    #¹¤×÷Ä¿Â¼£¨ÐèÐÞ¸Ä£©

rt=read.table("expTime.txt",header=T,sep="\t",check.names=F,row.names=1)    #¶ÁÈ¡ÊäÈëÎÄ¼þ
rt$futime=rt$futime/365                                                     #ÒÔÄêÎªµ¥Î»£¬³ýÒÔ365

outTab=data.frame()
sigGenes=c("futime","fustat")
for(gene in colnames(rt[,3:ncol(rt)])){
	   if(sd(rt[,gene])<0.01){
	      next}
	   #KM¼ìÑé
	   a=rt[,gene]<=median(rt[,gene])
	   diff=survdiff(Surv(futime, fustat) ~a,data = rt)
	   pValue=1-pchisq(diff$chisq,df=1)
	   fit=survfit(Surv(futime, fustat) ~ a, data = rt)
	   #µ¥ÒòËØcox·ÖÎö
	   cox=coxph(Surv(futime, fustat) ~ rt[,gene], data = rt)
	   coxSummary = summary(cox)
	   coxP=coxSummary$coefficients[,"Pr(>|z|)"]
	   if((pValue<pFilter) & (coxP<pFilter)){
	         sigGenes=c(sigGenes,gene)
	       	 outTab=rbind(outTab,
	                      cbind(gene=gene,
	                            KM=pValue,
	                            B=coxSummary$coefficients[,"coef"],
	                            SE=coxSummary$coefficients[,"se(coef)"],
	                            HR=coxSummary$conf.int[,"exp(coef)"],
	                            HR.95L=coxSummary$conf.int[,"lower .95"],
	                            HR.95H=coxSummary$conf.int[,"upper .95"],
			                    pvalue=coxP) )
	  }
}
write.table(outTab,file="uniCox.xls",sep="\t",row.names=F,quote=F)    #Êä³ö»ùÒòºÍpÖµ±í¸ñÎÄ¼þ
uniSigExp=rt[,sigGenes]
uniSigExp=cbind(id=row.names(uniSigExp),uniSigExp)
write.table(uniSigExp,file="uniSigExp.txt",sep="\t",row.names=F,quote=F)

######Video source: https://ke.biowolf.cn
######ÉúÐÅ×ÔÑ§Íø: https://www.biowolf.cn/
######Î¢ÐÅ¹«ÖÚºÅ£ºbiowolf_cn
######ºÏ×÷ÓÊÏä£ºbiowolf@foxmail.com
######´ðÒÉÎ¢ÐÅ: 18520221056
