# Supplementary material for: Prognosis-Predictive Signature and Nomogram Based on Autophagy-Related Long Non-coding RNAs for Hepatocellular Carcinoma
Source: Front Genet. 2020 Dec 23;11:608668. doi: 10.3389/fgene.2020.608668 (PMC7793718; doi:10.3389/fgene.2020.608668)
Supplement: Supplementary file 1 [file Data_Sheet_4.zip › R_codes/5.lasso.R]

library(survival)
library(glmnet)
setwd("C:\\Users\\12810\\Desktop\\93ARGlncRNA\\11.(1)Lasso\\lasso")

lncRNA<-read.table("lassoInput.txt",header=T,sep="\t",row.names = 1,check.names = F,stringsAsFactors = F) 

lncRNAEXP=log2(lncRNA[,3:ncol(lncRNA)]+1)
lncRNA=cbind(lncRNA[,1:2],lncRNAEXP)
v1<-as.matrix(lncRNA[,c(3:ncol(lncRNA))])
v2<-as.matrix(Surv(lncRNA$survival_time,lncRNA$vital_status))

myfit <- glmnet(v1, v2, family = "cox")
pdf("lambda.pdf")
plot(myfit, xvar = "lambda", label = TRUE)
dev.off()

myfit2 <- cv.glmnet(v1, v2, family="cox")
pdf("min.pdf")
plot(myfit2)
abline(v=log(c(myfit2$lambda.min,myfit2$lambda.1se)),lty="dashed")
dev.off()

myfit2$lambda.min
coe <- coef(myfit, s = myfit2$lambda.min)
act_index <- which(coe != 0)
act_coe <- coe[act_index]
row.names(coe)[act_index]
