# Supplementary material for: Prognosis-Predictive Signature and Nomogram Based on Autophagy-Related Long Non-coding RNAs for Hepatocellular Carcinoma
Source: Front Genet. 2020 Dec 23;11:608668. doi: 10.3389/fgene.2020.608668 (PMC7793718; doi:10.3389/fgene.2020.608668)
Supplement: Supplementary file 1 [file Data_Sheet_4.zip › R_codes/6.ARGlncRNA12.multiCox.R]

######Video source: https://ke.biowolf.cn
######ÉúÐÅ×ÔÑ§Íø: https://www.biowolf.cn/
######Î¢ÐÅ¹«ÖÚºÅ£ºbiowolf_cn
######ºÏ×÷ÓÊÏä£ºbiowolf@foxmail.com
######´ðÒÉÎ¢ÐÅ: 18520221056

#install.packages('survival')

library(survival)                                                     #ÒýÓÃ°ü
setwd("D:\\biowolf\\ARGlncRNA\\12.multiCox")            #ÉèÖÃ¹¤×÷Ä¿Â¼
rt=read.table("uniSigExp.txt",header=T,sep="\t",check.names=F,row.names=1)    #¶ÁÈ¡ÊäÈëÎÄ¼þ

#COXÄ£ÐÍ¹¹½¨
multiCox=coxph(Surv(futime, fustat) ~ ., data = rt)
multiCox=step(multiCox,direction = "both")
multiCoxSum=summary(multiCox)

#Êä³öÄ£ÐÍ²ÎÊý
outTab=data.frame()
outTab=cbind(
             coef=multiCoxSum$coefficients[,"coef"],
             HR=multiCoxSum$conf.int[,"exp(coef)"])
outTab=cbind(id=row.names(outTab),outTab)
outTab=gsub("`","",outTab)
write.table(outTab,file="multiCox.txt",sep="\t",row.names=F,quote=F)

#Êä³ö²¡ÈË·çÏÕÖµ
riskScore=predict(multiCox,type="risk",newdata=rt)
coxGene=rownames(multiCoxSum$coefficients)
coxGene=gsub("`","",coxGene)
outCol=c("futime","fustat",coxGene)
risk=as.vector(ifelse(riskScore>median(riskScore),"high","low"))
write.table(cbind(id=rownames(cbind(rt[,outCol],riskScore,risk)),cbind(rt[,outCol],riskScore,risk)),
    file="risk.txt",
    sep="\t",
    quote=F,
    row.names=F)

######Video source: https://ke.biowolf.cn
######ÉúÐÅ×ÔÑ§Íø: https://www.biowolf.cn/
######Î¢ÐÅ¹«ÖÚºÅ£ºbiowolf_cn
######ºÏ×÷ÓÊÏä£ºbiowolf@foxmail.com
######´ðÒÉÎ¢ÐÅ: 18520221056
