# Supplementary material for: Prognosis-Predictive Signature and Nomogram Based on Autophagy-Related Long Non-coding RNAs for Hepatocellular Carcinoma
Source: Front Genet. 2020 Dec 23;11:608668. doi: 10.3389/fgene.2020.608668 (PMC7793718; doi:10.3389/fgene.2020.608668)
Supplement: Supplementary file 1 [file Data_Sheet_4.zip › R_codes/7.KMsurvial.R]

######Video source: https://ke.biowolf.cn
######ÉúÐÅ×ÔÑ§Íø: https://www.biowolf.cn/
######Î¢ÐÅ¹«ÖÚºÅ£ºbiowolf_cn
######ºÏ×÷ÓÊÏä£º2749657388@qq.com
######´ðÒÉÎ¢ÐÅ: 18520221056

#install.packages("survival")
#install.packages("survminer")

setwd("C:\\Users\\12810\\Desktop\\93ARGlncRNA\\16.lncRNAsurvial\\1")              #ÉèÖÃ¹¤×÷Ä¿Â¼
library(survival)
library("survminer")
rt=read.table("risk.xls",header=T,sep="\t")
diff=survdiff(Surv(futime, fustat) ~risk,data = rt)
pValue=1-pchisq(diff$chisq,df=1)
pValue=signif(pValue,4)
pValue=format(pValue, scientific = TRUE)

fit <- survfit(Surv(futime, fustat) ~ risk, data = rt)

#»æÖÆÉú´æÇúÏß
pdf(file="riskScore.pdf",onefile = FALSE,
       width = 5.5,             #Í¼Æ¬µÄ¿í¶È
       height =5)             #Í¼Æ¬µÄ¸ß¶È
ggsurvplot(fit, 
           data=rt,
           surv.median.line = "hv",
           conf.int=TRUE,
           size = 1, 
           pval=paste0("p=",pValue),
           pval.size=4,
           palette = "aaas",
           risk.table=TRUE,
           legend.labs=c("High", "Low"),
           legend.title="Risk",
           legend=c(0.8,0.9),
           title="Survival curve (RiskScore)",
           xlab="Time(years)",
           break.time.by = 2,
           risk.table.title="",
           risk.table.height=.25)
dev.off()


######Video source: https://ke.biowolf.cn
######ÉúÐÅ×ÔÑ§Íø: https://www.biowolf.cn/
######Î¢ÐÅ¹«ÖÚºÅ£ºbiowolf_cn
######ºÏ×÷ÓÊÏä£º2749657388@qq.com
######´ðÒÉÎ¢ÐÅ: 18520221056
