# Supplementary material for: Prognosis-Predictive Signature and Nomogram Based on Autophagy-Related Long Non-coding RNAs for Hepatocellular Carcinoma
Source: Front Genet. 2020 Dec 23;11:608668. doi: 10.3389/fgene.2020.608668 (PMC7793718; doi:10.3389/fgene.2020.608668)
Supplement: Supplementary file 1 [file Data_Sheet_4.zip › R_codes/8.ARGlncRNA18.riskPlot.R]

######Video source: https://ke.biowolf.cn
######ÉúÐÅ×ÔÑ§Íø: https://www.biowolf.cn/
######Î¢ÐÅ¹«ÖÚºÅ£ºbiowolf_cn
######ºÏ×÷ÓÊÏä£ºbiowolf@foxmail.com
######´ðÒÉÎ¢ÐÅ: 18520221056

#install.packages("pheatmap")

library(pheatmap)
setwd("D:\\biowolf\\ARGlncRNA\\18.riskPlot")             #ÉèÖÃ¹¤×÷Ä¿Â¼
rt=read.table("risk.txt",sep="\t",header=T,row.names=1,check.names=F)       #¶ÁÈ¡ÊäÈëÎÄ¼þ
rt=rt[order(rt$riskScore),]                                     #°´ÕÕriskScore¶ÔÑùÆ·ÅÅÐò

#»æÖÆ·çÏÕÇúÏß
riskClass=rt[,"risk"]
lowLength=length(riskClass[riskClass=="low"])
highLength=length(riskClass[riskClass=="high"])
line=rt[,"riskScore"]
line[line>10]=10
pdf(file="riskScore.pdf",width = 10,height = 3.5)
plot(line,
     type="p",
     pch=20,
     xlab="Patients (increasing risk socre)",
     ylab="Risk score",
     col=c(rep("green",lowLength),
     rep("red",highLength)))
abline(h=median(rt$riskScore),v=lowLength,lty=2)
legend("topleft", c("High risk", "low Risk"),bty="n",pch=19,col=c("red","green"),cex=1.2)
dev.off()

#»æÖÆÉú´æ×´Ì¬Í¼
color=as.vector(rt$fustat)
color[color==1]="red"
color[color==0]="green"
pdf(file="survStat.pdf",width = 10,height = 3.5)
plot(rt$futime,
     pch=19,
     xlab="Patients (increasing risk socre)",
     ylab="Survival time (years)",
     col=color)
legend("topleft", c("Dead", "Alive"),bty="n",pch=19,col=c("red","green"),cex=1.2)
abline(v=lowLength,lty=2)
dev.off()

#»æÖÆ·çÏÕÈÈÍ¼
rt1=log2(rt[c(3:(ncol(rt)-2))]+0.01)
rt1=t(rt1)
annotation=data.frame(type=rt[,ncol(rt)])
rownames(annotation)=rownames(rt)
pdf(file="heatmap.pdf",width = 10,height = 3)
pheatmap(rt1, 
         annotation=annotation, 
         cluster_cols = FALSE,
         fontsize_row=11,
         show_colnames = F,
         fontsize_col=3,
         color = colorRampPalette(c("green", "black", "red"))(50) )
dev.off()

######Video source: https://ke.biowolf.cn
######ÉúÐÅ×ÔÑ§Íø: https://www.biowolf.cn/
######Î¢ÐÅ¹«ÖÚºÅ£ºbiowolf_cn
######ºÏ×÷ÓÊÏä£ºbiowolf@foxmail.com
######´ðÒÉÎ¢ÐÅ: 18520221056
