# Supplementary material for: Prognosis-Predictive Signature and Nomogram Based on Autophagy-Related Long Non-coding RNAs for Hepatocellular Carcinoma
Source: Front Genet. 2020 Dec 23;11:608668. doi: 10.3389/fgene.2020.608668 (PMC7793718; doi:10.3389/fgene.2020.608668)
Supplement: Supplementary Material 1 — Identification of 303 DEARlncRNAs through co-expression analysis. [file Data_Sheet_1.xls]

## Sheet: corResult
Supplementary Material 1
Identification of 303 DEARlncRNAs through co-expression analysis
DEARGs	DElncRNAs	Correlation coefficient (R)	P value	DEARlncRNAs
CASP8	AC000123.1	0.449497	5.33208e-20	AC000123.1
NPC1	AC000123.1	0.417025	3.61384e-17
RHEB	AC000123.1	0.440256	3.66245e-19
ATG4B	AC002398.1	0.463237	2.71963e-21	AC002398.1
ATIC	AC002398.1	0.456415	1.21186e-20
BAX	AC002398.1	0.490429	4.99088e-24
BIRC5	AC002398.1	0.424551	8.48551e-18
CAPN10	AC002398.1	0.474483	2.14956e-22
CAPNS1	AC002398.1	0.70766	4.43975e-58
FKBP1A	AC002398.1	0.461775	3.75665e-21
HDAC1	AC002398.1	0.400829	7.23767e-16
MLST8	AC002398.1	0.431782	2.03736e-18
PELP1	AC002398.1	0.495892	1.31335e-24
ATG16L2	AC004148.2	0.537958	1.9287e-29	AC004148.2
ATG4B	AC004148.2	0.521671	1.7248e-27
CAPN10	AC004148.2	0.533011	7.74749e-29
PELP1	AC004148.2	0.483631	2.54276e-23
TSC1	AC004148.2	0.430105	2.84539e-18
ULK3	AC004148.2	0.491687	3.67801e-24
ITGB4	AC004540.2	0.554164	1.71872e-31	AC004540.2
FKBP1A	AC004687.1	0.400581	7.56824e-16	AC004687.1
IKBKE	AC004687.1	0.45413	1.98441e-20
RGS19	AC004687.1	0.417525	3.28562e-17
ATG4B	AC004816.1	0.427358	4.89687e-18	AC004816.1
ATIC	AC004816.1	0.515969	7.85976e-27
BIRC5	AC004816.1	0.561222	2.02616e-32
CAPN10	AC004816.1	0.407781	2.03968e-16
CDKN2A	AC004816.1	0.440985	3.15275e-19
FKBP1A	AC004816.1	0.447597	7.96298e-20
HDAC1	AC004816.1	0.47966	6.47447e-23
MLST8	AC004816.1	0.426326	5.99716e-18
RHEB	AC005229.4	0.418401	2.78044e-17	AC005229.4
ATG4B	AC005261.1	0.588499	3.16985e-36	AC005261.1
BAK1	AC005261.1	0.438022	5.78516e-19
BAX	AC005261.1	0.429613	3.13668e-18
CAPN10	AC005261.1	0.562956	1.18907e-32
ITGA3	AC005261.1	0.437443	6.50859e-19
ITGB4	AC005261.1	0.426084	6.28905e-18
TSC1	AC005261.1	0.467395	1.0758e-21
ATG4B	AC005261.3	0.508339	5.72232e-26	AC005261.3
BAX	AC005261.3	0.533164	7.42414e-29
CAPN10	AC005261.3	0.469594	6.55479e-22
FKBP1A	AC005261.3	0.426359	5.95857e-18
PELP1	AC005261.3	0.452333	2.91714e-20
DDIT3	AC005332.3	0.438961	4.77606e-19	AC005332.3
HDAC1	AC005332.4	0.400256	8.02413e-16	AC005332.4
HGS	AC005332.4	0.456834	1.10674e-20
BAK1	AC005332.5	0.413205	7.43618e-17	AC005332.5
CAPN10	AC005332.5	0.512762	1.82145e-26
HGS	AC005332.5	0.520757	2.20353e-27
RAB24	AC005332.5	0.466475	1.32233e-21
RPTOR	AC005332.5	0.451686	3.34875e-20
TSC1	AC005332.5	0.455889	1.35823e-20
RPTOR	AC005586.1	0.418286	2.84218e-17	AC005586.1
ATG16L2	AC005726.3	0.405448	3.13033e-16	AC005726.3
ATG4B	AC005726.3	0.49251	3.01009e-24
CAPN10	AC005726.3	0.588009	3.73715e-36
HDAC1	AC005726.3	0.423288	1.08503e-17
IKBKE	AC005726.3	0.411211	1.0799e-16
TSC1	AC005726.3	0.430532	2.61358e-18
CAPN10	AC006042.1	0.434442	1.19502e-18	AC006042.1
ATG4B	AC006213.4	0.444158	1.63519e-19	AC006213.4
ATG4B	AC006504.8	0.473485	2.70312e-22	AC006504.8
ATIC	AC006504.8	0.471269	4.48213e-22
BAX	AC006504.8	0.403575	4.40429e-16
CAPN10	AC006504.8	0.530301	1.64394e-28
CAPNS1	AC006504.8	0.433311	1.50026e-18
FKBP1A	AC006504.8	0.418729	2.61134e-17
HDAC1	AC006504.8	0.427645	4.62792e-18
PELP1	AC006504.8	0.403855	4.18551e-16
PRKCD	AC006504.8	0.449138	5.75311e-20
ATG16L2	AC007038.2	0.536007	3.34681e-29	AC007038.2
ATG4B	AC007038.2	0.602671	2.38357e-38
ATIC	AC007038.2	0.407994	1.96113e-16
CAPN10	AC007038.2	0.685051	4.00031e-53
DRAM1	AC007038.2	0.424006	9.4361e-18
RAB24	AC007038.2	0.40281	5.06071e-16
TSC1	AC007038.2	0.494156	2.01261e-24
ULK3	AC007038.2	0.423814	9.79548e-18
HGS	AC007405.3	0.477373	1.10274e-22	AC007405.3
ITGA6	AC007405.3	0.445205	1.31443e-19
HGS	AC007541.1	0.444969	1.38094e-19	AC007541.1
ULK3	AC007566.1	0.420054	2.02586e-17	AC007566.1
ATIC	AC007773.1	0.440752	3.30789e-19	AC007773.1
BIRC5	AC007773.1	0.425218	7.45002e-18
CLN3	AC007773.1	0.483536	2.60087e-23
MLST8	AC007773.1	0.402583	5.27306e-16
PELP1	AC007773.1	0.414329	6.01941e-17
SPHK1	AC007773.1	0.579191	6.91736e-35
BAK1	AC007996.1	0.575458	2.31752e-34	AC007996.1
ITGA3	AC007996.1	0.474342	2.22061e-22
ITGB4	AC007996.1	0.412659	8.23901e-17
CLN3	AC008608.2	0.552309	2.98854e-31	AC008608.2
MLST8	AC008608.2	0.421456	1.54671e-17
CLN3	AC008610.1	0.474287	2.2489e-22	AC008610.1
PELP1	AC008610.1	0.452414	2.86675e-20
SPHK1	AC008610.1	0.531954	1.03982e-28
ATG16L2	AC008735.2	0.51354	1.48684e-26	AC008735.2
ATG4B	AC008735.2	0.480006	5.97012e-23
CAPN10	AC008735.2	0.508685	5.23605e-26
CASP8	AC008735.2	0.406109	2.77361e-16
TSC1	AC008735.2	0.558682	4.40004e-32
CAPN2	AC008736.1	0.436391	8.05905e-19	AC008736.1
CASP3	AC008764.2	0.411646	9.95794e-17	AC008764.2
ATIC	AC008771.1	0.400231	8.0609e-16	AC008771.1
MLST8	AC008771.1	0.448855	6.10734e-20
CLN3	AC008915.2	0.422979	1.15191e-17	AC008915.2
MLST8	AC008915.2	0.464531	2.04078e-21
ATIC	AC009005.1	0.441861	2.63196e-19	AC009005.1
CAPN10	AC009005.1	0.448726	6.27643e-20
DDIT3	AC009005.1	0.404207	3.92573e-16
IKBKE	AC009005.1	0.425972	6.42798e-18
CAPNS1	AC009065.4	0.401804	6.07115e-16	AC009065.4
CLN3	AC009065.4	0.54104	8.01416e-30
FKBP1A	AC009065.4	0.411606	1.00319e-16
MLST8	AC009065.4	0.473338	2.79572e-22
PELP1	AC009065.4	0.409374	1.51933e-16
SPHK1	AC009065.4	0.441796	2.66744e-19
MLST8	AC009065.8	0.421554	1.51765e-17	AC009065.8
HGS	AC009237.14	0.471757	4.01162e-22	AC009237.14
ITGB4	AC009237.15	0.40923	1.56051e-16	AC009237.15
SPHK1	AC009275.1	0.481545	4.16113e-23	AC009275.1
CLN3	AC009686.2	0.41927	2.35467e-17	AC009686.2
SPHK1	AC009686.2	0.558202	5.08959e-32
HGS	AC009779.2	0.413393	7.17903e-17	AC009779.2
MAPK3	AC009779.2	0.423228	1.09772e-17
RHEB	AC009779.2	0.451348	3.59883e-20
SPNS1	AC009779.2	0.488978	7.08668e-24
ATG4B	AC010326.3	0.6015	3.60396e-38	AC010326.3
CAPN10	AC010326.3	0.583077	1.93288e-35
IKBKE	AC010326.3	0.41832	2.82347e-17
PRKCD	AC010326.3	0.417187	3.50417e-17
TSC1	AC010326.3	0.470745	5.04928e-22
SPHK1	AC010531.6	0.516771	6.36082e-27	AC010531.6
ATG16L2	AC010542.5	0.501939	2.91229e-25	AC010542.5
ATG4B	AC010542.5	0.455704	1.41341e-20
CAPN10	AC010542.5	0.544209	3.21896e-30
CAPN2	AC010547.2	0.500594	4.08144e-25	AC010547.2
ITGA3	AC010547.2	0.484075	2.28917e-23
ITGB4	AC010547.2	0.490304	5.14439e-24
ATG4B	AC010761.1	0.577725	1.11425e-34	AC010761.1
ATIC	AC010761.1	0.559555	3.37275e-32
BAX	AC010761.1	0.424416	8.71269e-18
BIRC5	AC010761.1	0.477671	1.02905e-22
CAPN10	AC010761.1	0.642812	5.55704e-45
FKBP1A	AC010761.1	0.423366	1.06867e-17
HDAC1	AC010761.1	0.510191	3.55106e-26
PELP1	AC010761.1	0.473931	2.44044e-22
PRKCD	AC010761.1	0.465198	1.75875e-21
RAB24	AC010761.1	0.453806	2.12753e-20
SPHK1	AC010761.1	0.5161	7.59224e-27
TSC1	AC010761.1	0.424374	8.78442e-18
ATG4B	AC010969.2	0.498882	6.25868e-25	AC010969.2
ATIC	AC010969.2	0.434568	1.16518e-18
BAX	AC010969.2	0.438709	5.02804e-19
BIRC5	AC010969.2	0.40735	2.20833e-16
CAPN10	AC010969.2	0.478111	9.29066e-23
FKBP1A	AC010969.2	0.475738	1.61012e-22
PELP1	AC010969.2	0.529618	1.98496e-28
SPHK1	AC010969.2	0.407914	1.99012e-16
ATG4B	AC010973.2	0.482915	3.01237e-23	AC010973.2
BAK1	AC010973.2	0.415057	5.24741e-17
CAPN10	AC010973.2	0.540689	8.86297e-30
DDIT3	AC010973.2	0.425686	6.79891e-18
RAB24	AC010973.2	0.506354	9.51264e-26
ULK3	AC010973.2	0.414403	5.93646e-17
ATG4B	AC011468.1	0.55646	8.61987e-32	AC011468.1
BAX	AC011468.1	0.429525	3.19202e-18
CAPN10	AC011468.1	0.503557	1.93616e-25
PELP1	AC011468.1	0.440323	3.61221e-19
CAPNS1	AC011477.2	0.433392	1.47601e-18	AC011477.2
TSC1	AC011700.1	0.477899	9.75973e-23	AC011700.1
ATIC	AC012146.1	0.414228	6.13535e-17	AC012146.1
BAX	AC012146.1	0.401805	6.07001e-16
BIRC5	AC012146.1	0.421039	1.67607e-17
PELP1	AC012146.1	0.499398	5.5035e-25
SPHK1	AC012146.1	0.438181	5.60011e-19
HGS	AC012313.1	0.406706	2.48584e-16	AC012313.1
PRKCD	AC012467.2	0.414973	5.33083e-17	AC012467.2
TSC1	AC012467.2	0.497166	9.58613e-25
ATG4B	AC012510.1	0.461453	4.03331e-21	AC012510.1
ATIC	AC012510.1	0.453168	2.4396e-20
BAX	AC012510.1	0.443103	2.03557e-19
CAPN10	AC012510.1	0.46357	2.52594e-21
CAPNS1	AC012510.1	0.491392	3.95161e-24
CLN3	AC012510.1	0.474138	2.32726e-22
FKBP1A	AC012510.1	0.548971	8.02096e-31
PELP1	AC012510.1	0.575166	2.54537e-34
SPHK1	AC012510.1	0.440094	3.78663e-19
ITGA3	AC013275.1	0.43528	1.00922e-18	AC013275.1
ATG16L2	AC015813.1	0.400594	7.55073e-16	AC015813.1
CAPN10	AC015813.1	0.424125	9.22094e-18
ATG16L2	AC015849.3	0.463628	2.49371e-21	AC015849.3
TSC1	AC015849.3	0.469622	6.51343e-22
ATG16L2	AC015871.3	0.502981	2.23988e-25	AC015871.3
ULK3	AC015871.3	0.536809	2.66908e-29
BIRC5	AC015912.3	0.426762	5.50571e-18	AC015912.3
CLN3	AC015912.3	0.456719	1.13478e-20
SPHK1	AC015912.3	0.566797	3.6103e-33
ATIC	AC015982.1	0.410489	1.23535e-16	AC015982.1
ATIC	AC016394.1	0.447164	8.72152e-20	AC016394.1
SPHK1	AC016405.3	0.492547	2.98256e-24	AC016405.3
ATIC	AC016747.1	0.473643	2.60684e-22	AC016747.1
CASP8	AC016747.1	0.44456	1.50371e-19
ATG4B	AC016773.1	0.442025	2.5442e-19	AC016773.1
CAPN10	AC016773.1	0.48845	8.04727e-24
HGS	AC016888.1	0.583021	1.96864e-35	AC016888.1
RPTOR	AC016888.1	0.534866	4.61257e-29
SPNS1	AC016888.1	0.529572	2.01031e-28
ATG4B	AC018904.1	0.470709	5.0913e-22	AC018904.1
BAK1	AC018904.1	0.463191	2.74755e-21
CAPN10	AC018904.1	0.587968	3.79002e-36
DRAM1	AC018904.1	0.549248	7.3932e-31
IKBKE	AC018904.1	0.500485	4.19495e-25
ITGB4	AC018904.1	0.431043	2.36072e-18
SPHK1	AC018904.1	0.43794	5.8823e-19
ULK3	AC018904.1	0.50803	6.19525e-26
CLN3	AC020765.2	0.449379	5.46741e-20	AC020765.2
MLST8	AC020765.2	0.445852	1.1484e-19
ATG4B	AC020915.3	0.512308	2.05039e-26	AC020915.3
ATIC	AC020915.3	0.494795	1.72047e-24
BAX	AC020915.3	0.486959	1.15102e-23
BIRC5	AC020915.3	0.486924	1.16095e-23
CAPN10	AC020915.3	0.437308	6.69045e-19
CAPNS1	AC020915.3	0.438801	4.9346e-19
FKBP1A	AC020915.3	0.526611	4.5281e-28
HDAC1	AC020915.3	0.428679	3.77369e-18
MAPK3	AC020915.3	0.401695	6.19198e-16
PELP1	AC020915.3	0.462914	2.92111e-21
SPHK1	AC020915.3	0.40376	4.25904e-16
ATG16L2	AC021078.1	0.461903	3.65187e-21	AC021078.1
CANX	AC021078.1	0.424929	7.88255e-18
CASP8	AC021078.1	0.490148	5.34207e-24
ITGA3	AC021078.1	0.415174	5.13267e-17
TSC1	AC021078.1	0.4184	2.7809e-17
ULK3	AC021078.1	0.45369	2.18102e-20
CAPNS1	AC022144.1	0.428602	3.83164e-18	AC022144.1
ITGB4	AC022150.2	0.41116	1.09027e-16	AC022150.2
TSC1	AC022150.2	0.432976	1.60451e-18
BAX	AC023043.4	0.406309	2.6734e-16	AC023043.4
BIRC5	AC023043.4	0.424233	9.02749e-18
CDKN2A	AC023043.4	0.435133	1.03949e-18
DDIT3	AC023043.4	0.483826	2.42805e-23
BIRC5	AC023090.1	0.415246	5.06311e-17	AC023090.1
CDKN2A	AC023090.1	0.488598	7.76575e-24
SPHK1	AC023090.1	0.457421	9.74262e-21
ATG16L2	AC024060.1	0.417549	3.27065e-17	AC024060.1
ATG4B	AC024060.1	0.552158	3.12616e-31
CAPN10	AC024060.1	0.603062	2.07571e-38
DDIT3	AC024060.1	0.403892	4.15733e-16
IKBKE	AC024060.1	0.467955	9.48719e-22
PELP1	AC024060.1	0.501928	2.92036e-25
RAB24	AC024060.1	0.481716	3.99682e-23
CD46	AC024075.1	0.419644	2.19153e-17	AC024075.1
ATG4B	AC024075.2	0.512409	1.99732e-26	AC024075.2
CAPN10	AC024075.2	0.456074	1.30489e-20
ATG4B	AC025265.1	0.403494	4.46975e-16	AC025265.1
ATG4B	AC026401.3	0.497217	9.46517e-25	AC026401.3
ATIC	AC026401.3	0.484186	2.22929e-23
BAK1	AC026401.3	0.405443	3.13289e-16
BAX	AC026401.3	0.412983	7.75297e-17
BIRC5	AC026401.3	0.72596	1.88651e-62
CAPN10	AC026401.3	0.532666	8.52956e-29
CAPNS1	AC026401.3	0.436015	8.69748e-19
CDKN2A	AC026401.3	0.61101	1.1945e-39
FKBP1A	AC026401.3	0.581821	2.92365e-35
GAPDH	AC026401.3	0.408425	1.81123e-16
HDAC1	AC026401.3	0.516611	6.63471e-27
IKBKE	AC026401.3	0.441898	2.61188e-19
MAPK3	AC026401.3	0.609046	2.43688e-39
MLST8	AC026401.3	0.476263	1.42614e-22
PELP1	AC026401.3	0.453794	2.13285e-20
PRKCD	AC026401.3	0.460026	5.51771e-21
RGS19	AC026401.3	0.449816	4.98352e-20
SPHK1	AC026401.3	0.40023	8.06102e-16
CLN3	AC027644.3	0.4869	1.16743e-23	AC027644.3
SPHK1	AC027644.3	0.403756	4.2619e-16
SPHK1	AC027796.4	0.457673	9.2236e-21	AC027796.4
CAPNS1	AC040977.1	0.406688	2.49412e-16	AC040977.1
PELP1	AC040977.1	0.426161	6.19513e-18
ATG16L2	AC048341.2	0.50208	2.81053e-25	AC048341.2
ATG4B	AC048341.2	0.498075	7.65111e-25
BAK1	AC048341.2	0.402532	5.32197e-16
CAPN10	AC048341.2	0.559284	3.66297e-32
CAPNS1	AC048341.2	0.428196	4.15165e-18
FKBP1A	AC048341.2	0.43075	2.50282e-18
ITGA3	AC048341.2	0.535652	3.69878e-29
ITGB4	AC048341.2	0.419831	2.11429e-17
ATG4B	AC055822.1	0.463284	2.69145e-21	AC055822.1
BAK1	AC055822.1	0.403398	4.54873e-16
CAPN10	AC055822.1	0.513086	1.67379e-26
FKBP1A	AC055822.1	0.507426	7.2332e-26
IKBKE	AC055822.1	0.51143	2.57591e-26
PELP1	AC055822.1	0.441568	2.79561e-19
SPHK1	AC055822.1	0.423893	9.64664e-18
ATG4B	AC064836.3	0.431277	2.25357e-18	AC064836.3
CAPN10	AC064836.3	0.409964	1.36205e-16
CAPNS1	AC064836.3	0.428906	3.60826e-18
ATG4B	AC068473.5	0.426764	5.50328e-18	AC068473.5
CAPN10	AC068473.5	0.434928	1.08347e-18
NPC1	AC068580.1	0.424238	9.01874e-18	AC068580.1
SPNS1	AC068580.1	0.483653	2.52962e-23
SPNS1	AC068580.3	0.405151	3.30523e-16	AC068580.3
ATIC	AC068987.4	0.407387	2.19303e-16	AC068987.4
ATG16L2	AC073335.2	0.40097	7.05705e-16	AC073335.2
ULK3	AC073335.2	0.480623	5.16699e-23
ATG4B	AC073611.1	0.404108	3.99717e-16	AC073611.1
ATIC	AC073611.1	0.495242	1.54137e-24
BAX	AC073611.1	0.486667	1.23446e-23
BIRC5	AC073611.1	0.418	3.00144e-17
CAPN10	AC073611.1	0.476357	1.39562e-22
CAPNS1	AC073611.1	0.46029	5.20734e-21
FKBP1A	AC073611.1	0.570962	9.73822e-34
GAPDH	AC073611.1	0.420886	1.72629e-17
PELP1	AC073611.1	0.413379	7.19752e-17
ATG4B	AC074117.1	0.426573	5.71392e-18	AC074117.1
HGS	AC074117.1	0.44107	3.09793e-19
RPTOR	AC074117.1	0.402501	5.35153e-16
TSC1	AC074117.1	0.489165	6.77384e-24
ATG16L2	AC084018.1	0.539892	1.11282e-29	AC084018.1
CAPN10	AC084018.1	0.419552	2.23059e-17
CASP3	AC084018.1	0.413922	6.49909e-17
TSC1	AC084018.1	0.472081	3.72571e-22
ULK3	AC084018.1	0.425191	7.48993e-18
ATG4B	AC084033.3	0.417639	3.2154e-17	AC084033.3
ATIC	AC084033.3	0.467301	1.09878e-21
BIRC5	AC084033.3	0.499916	4.83618e-25
CAPNS1	AC084033.3	0.523575	1.03277e-27
CDKN2A	AC084033.3	0.478567	8.35434e-23
FKBP1A	AC084033.3	0.518032	4.55554e-27
MAPK3	AC084033.3	0.435563	9.53124e-19
ATG4B	AC084036.1	0.411121	1.0981e-16	AC084036.1
ATG4B	AC084824.4	0.535222	4.17366e-29	AC084824.4
CAPN10	AC084824.4	0.499018	6.0505e-25
ATG4B	AC084824.5	0.427953	4.35552e-18	AC084824.5
CAPN10	AC084824.5	0.401061	6.94135e-16
PELP1	AC084824.5	0.430574	2.59184e-18
ATG16L2	AC087481.3	0.428703	3.75597e-18	AC087481.3
ULK3	AC087481.3	0.515985	7.82608e-27
ATG16L2	AC087741.1	0.438868	4.86757e-19	AC087741.1
ATG4B	AC087741.1	0.413663	6.82352e-17
CAPN10	AC087741.1	0.505448	1.19861e-25
HGS	AC087741.1	0.453015	2.52072e-20
RAB24	AC087741.1	0.517334	5.48106e-27
BIRC5	AC087741.2	0.472335	3.51627e-22	AC087741.2
CAPNS1	AC087741.2	0.409932	1.3701e-16
CLN3	AC087741.2	0.40831	1.85015e-16
ATG16L2	AC090589.3	0.483352	2.71676e-23	AC090589.3
CASP8	AC090589.3	0.482811	3.08763e-23
TSC1	AC090589.3	0.474797	2.00007e-22
ULK3	AC090589.3	0.423315	1.07924e-17
HGS	AC091271.1	0.445901	1.13658e-19	AC091271.1
ATG4B	AC092171.2	0.427696	4.58185e-18	AC092171.2
CAPN10	AC092171.2	0.40621	2.72238e-16
ATG4B	AC092171.5	0.440318	3.61625e-19	AC092171.5
BAX	AC092171.5	0.413429	7.13054e-17
CAPN10	AC092535.4	0.41563	4.70859e-17	AC092535.4
BIRC5	AC093673.1	0.409001	1.62826e-16	AC093673.1
FKBP1A	AC093673.1	0.400791	7.28839e-16
RGS19	AC093673.1	0.426469	5.83109e-18
ATG4B	AC095057.3	0.501887	2.95023e-25	AC095057.3
ATIC	AC095057.3	0.404492	3.72756e-16
CAPN10	AC095057.3	0.458517	7.67437e-21
DIRAS3	AC099508.2	0.432638	1.71685e-18	AC099508.2
BAK1	AC099850.3	0.465771	1.54782e-21	AC099850.3
BIRC5	AC099850.3	0.698414	5.36481e-56
CASP3	AC099850.3	0.455758	1.397e-20
CASP8	AC099850.3	0.460242	5.26287e-21
CDKN2A	AC099850.3	0.45038	4.42177e-20
DRAM1	AC099850.3	0.456064	1.3076e-20
HDAC1	AC099850.3	0.524117	8.91923e-28
HGS	AC099850.3	0.570661	1.07124e-33
IKBKE	AC099850.3	0.457622	9.32673e-21
MAPK3	AC099850.3	0.43337	1.48248e-18
NPC1	AC099850.3	0.465354	1.69869e-21
PARP1	AC099850.3	0.518651	3.86508e-27
PEA15	AC099850.3	0.444541	1.50974e-19
PRKCD	AC099850.3	0.49218	3.26198e-24
RGS19	AC099850.3	0.463334	2.66176e-21
RHEB	AC099850.3	0.47519	1.82691e-22
RPTOR	AC099850.3	0.444151	1.63725e-19
SPNS1	AC099850.3	0.512716	1.84366e-26
TSC1	AC099850.3	0.489922	5.64273e-24
ATG4B	AC104113.1	0.404325	3.84232e-16	AC104113.1
BAX	AC104113.1	0.444171	1.63065e-19
PELP1	AC104113.1	0.437127	6.94163e-19
SPHK1	AC105446.1	0.531769	1.09468e-28	AC105446.1
MLST8	AC106782.2	0.401513	6.39851e-16	AC106782.2
CLN3	AC106820.3	0.401259	6.69869e-16	AC106820.3
MLST8	AC106820.3	0.435561	9.53352e-19
ATG4B	AC107375.1	0.572669	5.65976e-34	AC107375.1
CAPN10	AC107375.1	0.548942	8.0901e-31
PRKCD	AC107375.1	0.415468	4.85545e-17
SPHK1	AC107375.1	0.411648	9.95272e-17
TSC1	AC107375.1	0.462459	3.23037e-21
BIRC5	AC109322.1	0.425979	6.42002e-18	AC109322.1
CLN3	AC109322.1	0.400292	7.97299e-16
MLST8	AC109322.1	0.522841	1.25915e-27
SPHK1	AC109322.1	0.488941	7.14964e-24
ATG4B	AC110285.6	0.415217	5.09089e-17	AC110285.6
BIRC5	AC110285.6	0.428455	3.94444e-18
CAPN10	AC110285.6	0.410718	1.18373e-16
MLST8	AC110285.6	0.472887	3.09954e-22
RAB24	AC110285.6	0.490525	4.87629e-24
FKBP1A	AC112491.1	0.421196	1.62624e-17	AC112491.1
MLST8	AC117498.2	0.401233	6.73004e-16	AC117498.2
ATG16L2	AC120053.1	0.421813	1.44355e-17	AC120053.1
ATG4B	AC120053.1	0.62134	2.58304e-41
CAPN10	AC120053.1	0.58156	3.18653e-35
SPHK1	AC120053.1	0.43175	2.05034e-18
TSC1	AC120053.1	0.429376	3.2877e-18
ATG4B	AC124016.2	0.469884	6.13808e-22	AC124016.2
BAK1	AC124798.1	0.45041	4.39407e-20	AC124798.1
DDIT3	AC124798.1	0.501751	3.05358e-25
ATG16L2	AC125257.1	0.40792	1.98796e-16	AC125257.1
CAPN10	AC125257.1	0.438102	5.6908e-19
HGS	AC125257.1	0.493342	2.45634e-24
RPTOR	AC125257.1	0.468451	8.48295e-22
TSC1	AC125257.1	0.570385	1.16901e-33
ATG16L2	AC127024.5	0.455248	1.55964e-20	AC127024.5
ATG4B	AC127024.5	0.579307	6.66131e-35
ATIC	AC127024.5	0.416596	3.92087e-17
BAK1	AC127024.5	0.413915	6.50789e-17
BIRC5	AC127024.5	0.405293	3.22005e-16
CAPN10	AC127024.5	0.64451	2.76877e-45
DRAM1	AC127024.5	0.416528	3.97148e-17
IKBKE	AC127024.5	0.53302	7.73017e-29
PELP1	AC127024.5	0.492718	2.86071e-24
PRKCD	AC127024.5	0.407744	2.05362e-16
RAB24	AC127024.5	0.400974	7.05133e-16
SPHK1	AC127024.5	0.42712	5.13143e-18
TSC1	AC127024.5	0.542152	5.82617e-30
ULK3	AC127024.5	0.400525	7.64474e-16
CLN3	AC131009.3	0.435312	1.00264e-18	AC131009.3
SPHK1	AC131009.3	0.465798	1.53844e-21
ATG4B	AC132192.2	0.492187	3.25626e-24	AC132192.2
CAPN10	AC132192.2	0.518821	3.69378e-27
RAB24	AC132192.2	0.431384	2.20588e-18
ATG16L2	AC132872.3	0.501891	2.94724e-25	AC132872.3
CAPN10	AC132872.3	0.455136	1.59805e-20
HGS	AC132872.3	0.411729	9.80348e-17
TSC1	AC132872.3	0.504731	1.43814e-25
ITGB4	AC136475.2	0.410267	1.28731e-16	AC136475.2
ATG4B	AC139100.2	0.428297	4.06974e-18	AC139100.2
CAPN10	AC139100.2	0.421042	1.67519e-17
BIRC5	AC139530.1	0.506998	8.07127e-26	AC139530.1
CLN3	AC139530.1	0.436918	7.2426e-19
MLST8	AC139530.1	0.420272	1.94258e-17
SPHK1	AC139530.1	0.429503	3.20625e-18
ATG4B	AC142472.1	0.407217	2.26282e-16	AC142472.1
MAPK3	AC142472.1	0.404079	4.0183e-16
MLST8	AC142472.1	0.427895	4.40595e-18
ATG4B	AC145207.5	0.573764	3.98997e-34	AC145207.5
ATIC	AC145207.5	0.422431	1.28096e-17
BAX	AC145207.5	0.417779	3.13076e-17
BIRC5	AC145207.5	0.572357	6.25178e-34
CAPN10	AC145207.5	0.515473	8.95718e-27
HDAC1	AC145207.5	0.400089	8.26874e-16
PRKCD	AC145207.5	0.420843	1.74077e-17
TSC1	AC145207.5	0.406565	2.55077e-16
SPHK1	AC147651.3	0.423404	1.06087e-17	AC147651.3
DAPK2	AC243964.2	0.512677	1.86253e-26	AC243964.2
ATG4B	AL021707.6	0.441345	2.92756e-19	AL021707.6
CAPN10	AL021707.6	0.520206	2.55403e-27
SPHK1	AL021707.6	0.450095	4.69754e-20
ATG16L2	AL022328.1	0.424986	7.79606e-18	AL022328.1
ULK3	AL022328.1	0.416859	3.72983e-17
ATG16L2	AL022328.2	0.474617	2.08431e-22	AL022328.2
ULK3	AL022328.2	0.508441	5.57457e-26
ATG16L2	AL031186.1	0.476797	1.26038e-22	AL031186.1
ATG4B	AL031186.1	0.53802	1.89479e-29
CAPN10	AL031186.1	0.569667	1.46651e-33
TSC1	AL031186.1	0.425011	7.75794e-18
ULK3	AL031186.1	0.411926	9.45024e-17
FKBP1A	AL031665.2	0.514779	1.07469e-26	AL031665.2
CASP8	AL031985.3	0.409769	1.41225e-16	AL031985.3
HDAC1	AL031985.3	0.513625	1.45408e-26
HGS	AL031985.3	0.415573	4.75952e-17
PARP1	AL031985.3	0.406528	2.56827e-16
RGS19	AL031985.3	0.401195	6.77669e-16
ATG4B	AL035071.1	0.541037	8.0228e-30	AL035071.1
ATIC	AL035071.1	0.404735	3.5655e-16
CAPN10	AL035071.1	0.54966	6.54864e-31
CAPNS1	AL035071.1	0.432012	1.94589e-18
FKBP1A	AL035071.1	0.446702	9.60991e-20
HDAC1	AL035071.1	0.419991	2.05044e-17
PELP1	AL035071.1	0.464402	2.09981e-21
RAB24	AL035071.1	0.413087	7.60364e-17
ATG4B	AL035461.2	0.5396	1.20941e-29	AL035461.2
ATIC	AL035461.2	0.433829	1.35198e-18
BAK1	AL035461.2	0.400417	7.79565e-16
BAX	AL035461.2	0.440549	3.44858e-19
BIRC5	AL035461.2	0.617962	9.19477e-41
CAPN10	AL035461.2	0.533185	7.38209e-29
CAPNS1	AL035461.2	0.424562	8.46715e-18
CDKN2A	AL035461.2	0.493816	2.18742e-24
DRAM1	AL035461.2	0.442198	2.45479e-19
FKBP1A	AL035461.2	0.587617	4.26405e-36
HDAC1	AL035461.2	0.443916	1.71924e-19
IKBKE	AL035461.2	0.40083	7.23677e-16
PELP1	AL035461.2	0.521959	1.59628e-27
PRKCD	AL035461.2	0.450505	4.3058e-20
SPHK1	AL035461.2	0.436297	8.21454e-19
ATG4B	AL049840.4	0.560167	2.79824e-32	AL049840.4
ATIC	AL049840.4	0.446652	9.71061e-20
BAX	AL049840.4	0.52204	1.56218e-27
CAPN10	AL049840.4	0.52574	5.74159e-28
FKBP1A	AL049840.4	0.475509	1.6974e-22
PELP1	AL049840.4	0.514042	1.30374e-26
SPHK1	AL049840.4	0.43326	1.51574e-18
CAPN10	AL050341.2	0.4285	3.90983e-18	AL050341.2
HDAC1	AL050341.2	0.442347	2.38064e-19
HGS	AL050341.2	0.428149	4.19038e-18
TSC1	AL050341.2	0.476317	1.40851e-22
ATG4B	AL080317.1	0.520437	2.40109e-27	AL080317.1
ATIC	AL080317.1	0.421573	1.51201e-17
CAPN10	AL080317.1	0.522643	1.32818e-27
PELP1	AL080317.1	0.483645	2.53441e-23
CAPN10	AL117336.3	0.457674	9.22191e-21	AL117336.3
TSC1	AL117336.3	0.432504	1.76357e-18
ATG16L2	AL117379.1	0.43966	4.13856e-19	AL117379.1
ATG4B	AL117379.1	0.55401	1.79943e-31
CAPN10	AL117379.1	0.629841	9.87579e-43
PELP1	AL117379.1	0.426035	6.34905e-18
RAB24	AL117379.1	0.435527	9.60081e-19
ULK3	AL117379.1	0.421902	1.41898e-17
BIRC5	AL121832.2	0.400397	7.82267e-16	AL121832.2
MLST8	AL121832.2	0.433376	1.48077e-18
SPHK1	AL121832.2	0.423012	1.14468e-17
BAX	AL121899.1	0.424544	8.49818e-18	AL121899.1
PELP1	AL121899.1	0.419652	2.18837e-17
ATG16L2	AL132989.1	0.438191	5.58931e-19	AL132989.1
CASP8	AL132989.1	0.448221	6.98251e-20
TSC1	AL132989.1	0.425539	6.9971e-18
ATG16L2	AL135999.1	0.480333	5.53074e-23	AL135999.1
ULK3	AL135999.1	0.44647	1.00897e-19
ATG16L2	AL139287.1	0.524845	7.32234e-28	AL139287.1
ATG4B	AL139287.1	0.508306	5.77136e-26
CAPN10	AL139287.1	0.51534	9.27558e-27
HDAC1	AL139287.1	0.513784	1.39492e-26
TSC1	AL139287.1	0.532593	8.70646e-29
ULK3	AL139287.1	0.4285	3.90947e-18
CAPNS1	AL158152.2	0.459896	5.67745e-21	AL158152.2
ITGA6	AL160006.1	0.446111	1.08767e-19	AL160006.1
ATG4B	AL353194.1	0.44465	1.47581e-19	AL353194.1
BAX	AL353194.1	0.433523	1.43771e-18
BIRC5	AL353194.1	0.400965	7.0634e-16
CAPN10	AL353194.1	0.424752	8.16014e-18
FKBP1A	AL353194.1	0.462565	3.15533e-21
PELP1	AL353194.1	0.413098	7.58811e-17
SPHK1	AL353194.1	0.537198	2.39151e-29
ULK3	AL353622.1	0.41344	7.1162e-17	AL353622.1
TSC1	AL354733.3	0.492688	2.88201e-24	AL354733.3
ATG16L2	AL354836.1	0.404233	3.90747e-16	AL354836.1
ATG4B	AL354836.1	0.442949	2.1013e-19
CAPN10	AL354836.1	0.447583	7.98676e-20
CAPNS1	AL354836.1	0.461172	4.29023e-21
HSPB8	AL354836.1	0.417204	3.49304e-17
ITGB4	AL354836.1	0.438571	5.17244e-19
ATG4B	AL355102.4	0.40858	1.76003e-16	AL355102.4
CAPN10	AL355102.4	0.435569	9.51875e-19
CAPN2	AL355102.4	0.40065	7.47514e-16
ITGB4	AL355102.4	0.479174	7.2528e-23
SPHK1	AL355102.4	0.464369	2.11559e-21
CLN3	AL355353.1	0.461746	3.7806e-21	AL355353.1
SPHK1	AL355353.1	0.442108	2.50102e-19
ATG16L2	AL355488.1	0.506627	8.87207e-26	AL355488.1
ATG4B	AL355488.1	0.488179	8.58898e-24
CAPN10	AL355488.1	0.577778	1.09507e-34
CASP8	AL355488.1	0.492189	3.25458e-24
TSC1	AL355488.1	0.52827	2.87554e-28
ATIC	AL355574.1	0.424225	9.04239e-18	AL355574.1
BIRC5	AL355574.1	0.402253	5.59722e-16
CAPN10	AL355574.1	0.454703	1.75432e-20
MAPK3	AL355574.1	0.412131	9.09397e-17
TSC1	AL355574.1	0.400472	7.719e-16
ATG4B	AL355802.2	0.406184	2.73561e-16	AL355802.2
CAPN10	AL355802.2	0.404497	3.72366e-16
PELP1	AL355802.2	0.480859	4.88842e-23
TSC1	AL359504.2	0.411867	9.55484e-17	AL359504.2
BIRC5	AL359513.1	0.42482	8.05177e-18	AL359513.1
ATG4B	AL359921.2	0.475517	1.69446e-22	AL359921.2
CAPN10	AL359921.2	0.458513	7.68094e-21
PELP1	AL359921.2	0.433355	1.48692e-18
TSC1	AL359921.2	0.433045	1.58233e-18
ATG16L2	AL360181.2	0.435296	1.00596e-18	AL360181.2
TSC1	AL360181.2	0.495375	1.49158e-24
BAK1	AL365203.2	0.400867	7.18888e-16	AL365203.2
ITGA3	AL365203.2	0.424161	9.15648e-18
ATG16L2	AL365330.1	0.468181	9.01569e-22	AL365330.1
ATG4B	AL365330.1	0.435335	9.98052e-19
CAPN10	AL365330.1	0.421933	1.41063e-17
TSC1	AL365330.1	0.503564	1.9327e-25
ATG16L2	AL390728.6	0.503468	1.98023e-25	AL390728.6
ATG4B	AL390728.6	0.474281	2.25203e-22
CAPN10	AL390728.6	0.604888	1.08474e-38
TSC1	AL390728.6	0.488981	7.08193e-24
ULK3	AL390728.6	0.427691	4.58636e-18
SPHK1	AL391056.1	0.513513	1.49745e-26	AL391056.1
ATG4B	AL391244.3	0.450413	4.39092e-20	AL391244.3
CAPN10	AL391244.3	0.454277	1.92254e-20
SQSTM1	AL391427.1	0.493145	2.57761e-24	AL391427.1
PELP1	AL392172.1	0.416343	4.11366e-17	AL392172.1
MLST8	AL451165.2	0.412554	8.40151e-17	AL451165.2
ATG4B	AL591895.1	0.415325	4.98853e-17	AL591895.1
CAPN10	AL591895.1	0.508878	4.98191e-26
ULK3	AL591895.1	0.449827	4.97217e-20
CD46	AL606489.1	0.40608	2.78835e-16	AL606489.1
HGS	AL606489.1	0.4856	1.59256e-23
PARP1	AL606489.1	0.491001	4.34459e-24
PEA15	AL606489.1	0.431674	2.08182e-18
RPTOR	AL606489.1	0.432909	1.62613e-18
SPNS1	AL606489.1	0.421257	1.60708e-17
TSC1	AL606489.1	0.450039	4.75339e-20
ATG16L2	AL928654.2	0.52929	2.17281e-28	AL928654.2
TSC1	AL928654.2	0.423426	1.05629e-17
ULK3	AL928654.2	0.426265	6.06957e-18
ATG16L2	ANKRD10-IT1	0.406398	2.63011e-16	ANKRD10-IT1
CAPN10	ANKRD10-IT1	0.404016	4.06511e-16
ITGA3	ANKRD10-IT1	0.424869	7.97487e-18
ITGB4	ANKRD10-IT1	0.411659	9.93333e-17
TSC1	ANKRD10-IT1	0.475373	1.75148e-22
ULK3	AP000254.1	0.401908	5.95824e-16	AP000254.1
CASP8	AP000759.1	0.401865	6.00479e-16	AP000759.1
DRAM1	AP000759.1	0.429799	3.02305e-18
ITGB4	AP000759.1	0.44204	2.53619e-19
GAPDH	AP001453.2	0.487034	1.13055e-23	AP001453.2
SPHK1	AP001453.2	0.475167	1.83686e-22
ATG4B	AP001505.1	0.499159	5.84238e-25	AP001505.1
ATIC	AP001505.1	0.416789	3.77939e-17
BAX	AP001505.1	0.443285	1.9603e-19
BIRC5	AP001505.1	0.528189	2.94097e-28
CAPN10	AP001505.1	0.451031	3.85045e-20
CAPNS1	AP001505.1	0.406877	2.40864e-16
FKBP1A	AP001505.1	0.469351	6.92442e-22
PELP1	AP001505.1	0.523241	1.13026e-27
SPHK1	AP001505.1	0.413239	7.38968e-17
BIRC5	AP002360.1	0.421017	1.68332e-17	AP002360.1
FKBP1A	AP002360.1	0.400025	8.36408e-16
MLST8	AP002360.1	0.456996	1.06849e-20
SPHK1	AP002360.1	0.43454	1.17175e-18
SQSTM1	AP003119.1	0.410747	1.17733e-16	AP003119.1
ATG4B	AP003352.1	0.440342	3.59843e-19	AP003352.1
CAPN10	AP003352.1	0.429356	3.30108e-18
PELP1	AP003352.1	0.458147	8.3192e-21
SPHK1	AP003352.1	0.40848	1.79293e-16
ITGB4	AP003486.1	0.426427	5.87942e-18	AP003486.1
HSPB8	AP006284.1	0.438875	4.86e-19	AP006284.1
ATG16L2	ARHGAP27P1-BPTFP1-KPNA2P3	0.529506	2.04716e-28	ARHGAP27P1-BPTFP1-KPNA2P3
CAPN10	ARHGAP27P1-BPTFP1-KPNA2P3	0.450834	4.01477e-20
ITGA3	ARHGAP27P1-BPTFP1-KPNA2P3	0.544806	2.70712e-30
TSC1	ARHGAP27P1-BPTFP1-KPNA2P3	0.4401	3.78188e-19
ITGA3	ARHGAP5-AS1	0.410345	1.26879e-16	ARHGAP5-AS1
ATG4B	ARRDC1-AS1	0.484719	1.96436e-23	ARRDC1-AS1
ATIC	ARRDC1-AS1	0.423405	1.06064e-17
BIRC5	ARRDC1-AS1	0.472593	3.31491e-22
CAPN10	ARRDC1-AS1	0.504656	1.46556e-25
MLST8	ARRDC1-AS1	0.507471	7.15056e-26
TSC1	ARRDC1-AS1	0.463578	2.52172e-21
ATG16L2	ASB16-AS1	0.444451	1.53824e-19	ASB16-AS1
HGS	ASB16-AS1	0.561944	1.62351e-32
RPTOR	ASB16-AS1	0.499245	5.71855e-25
SPNS1	ASB16-AS1	0.414394	5.94621e-17
ATG4B	ASH1L-AS1	0.478378	8.73165e-23	ASH1L-AS1
ATIC	ASH1L-AS1	0.433303	1.50252e-18
BAK1	ASH1L-AS1	0.419011	2.47411e-17
BAX	ASH1L-AS1	0.439755	4.05879e-19
CAPN10	ASH1L-AS1	0.502653	2.43313e-25
ITGB4	ASH1L-AS1	0.406411	2.62422e-16
ATG16L2	ASMTL-AS1	0.458663	7.43478e-21	ASMTL-AS1
RAB24	ASMTL-AS1	0.400081	8.28052e-16
ATG4B	BACE1-AS	0.579689	5.87991e-35	BACE1-AS
ATIC	BACE1-AS	0.442714	2.20619e-19
CAPN10	BACE1-AS	0.630415	7.89591e-43
HDAC1	BACE1-AS	0.422574	1.24594e-17
IKBKE	BACE1-AS	0.493199	2.54394e-24
PELP1	BACE1-AS	0.409532	1.47563e-16
PRKCD	BACE1-AS	0.448185	7.0355e-20
RAB24	BACE1-AS	0.429626	3.12885e-18
TSC1	BACE1-AS	0.544033	3.38672e-30
ATG4B	BX322562.1	0.419439	2.27953e-17	BX322562.1
BAX	BX322562.1	0.433087	1.56926e-18
CAPNS1	BX322562.1	0.411997	9.32489e-17
ITGB4	BX322562.1	0.421235	1.61398e-17
MAPK3	BX537318.1	0.408998	1.62903e-16	BX537318.1
CAPN10	CCDC18-AS1	0.451749	3.304e-20	CCDC18-AS1
CASP8	CCDC18-AS1	0.521236	1.93827e-27
TSC1	CCDC18-AS1	0.489802	5.8081e-24
CLN3	CH17-340M24.3	0.535204	4.19489e-29	CH17-340M24.3
MLST8	CH17-340M24.3	0.409947	1.36615e-16
MLST8	CHKB-DT	0.462222	3.40435e-21	CHKB-DT
CASP3	CTBP1-DT	0.419685	2.17436e-17	CTBP1-DT
CASP8	CTBP1-DT	0.434584	1.16123e-18
HGS	CTBP1-DT	0.465198	1.75874e-21
RPTOR	CTBP1-DT	0.47599	1.51898e-22
SPNS1	CTBP1-DT	0.503808	1.81709e-25
TSC1	CTBP1-DT	0.429966	2.92503e-18
ATIC	CYTOR	0.552224	3.06547e-31	CYTOR
BAX	CYTOR	0.467824	9.77067e-22
BIRC5	CYTOR	0.438324	5.43944e-19
CAPN10	CYTOR	0.443542	1.85826e-19
CLN3	CYTOR	0.426093	6.2774e-18
FKBP1A	CYTOR	0.605791	7.86016e-39
MLST8	CYTOR	0.40053	7.63807e-16
SPHK1	CYTOR	0.534892	4.57844e-29
FKBP1A	DANCR	0.412284	8.83745e-17	DANCR
GAPDH	DANCR	0.477015	1.19846e-22
ATG4B	EIF3J-DT	0.413943	6.47289e-17	EIF3J-DT
CAPN10	EIF3J-DT	0.417092	3.56836e-17
CAPN2	EIF3J-DT	0.482667	3.19401e-23
CASP8	EIF3J-DT	0.469609	6.53211e-22
DRAM1	EIF3J-DT	0.403198	4.71694e-16
ITGA3	EIF3J-DT	0.467952	9.4936e-22
ITGB4	EIF3J-DT	0.56144	1.89559e-32
CLN3	ELF3-AS1	0.403943	4.11903e-16	ELF3-AS1
CLN3	ELFN1-AS1	0.416578	3.93426e-17	ELFN1-AS1
BAK1	FAM111A-DT	0.490117	5.38209e-24	FAM111A-DT
CAPN10	FAM111A-DT	0.443786	1.7665e-19
CAPN2	FAM111A-DT	0.499553	5.29539e-25
CASP3	FAM111A-DT	0.404335	3.83524e-16
CASP8	FAM111A-DT	0.597105	1.67489e-37
DRAM1	FAM111A-DT	0.4672	1.12404e-21
IKBKE	FAM111A-DT	0.457931	8.7194e-21
ITGA3	FAM111A-DT	0.44403	1.67925e-19
ITGB4	FAM111A-DT	0.571739	7.60967e-34
ULK3	FAM111A-DT	0.412216	8.9506e-17
BIRC5	FOXD2-AS1	0.463151	2.77165e-21	FOXD2-AS1
CAPN10	FOXD2-AS1	0.429601	3.14427e-18
CDKN2A	FOXD2-AS1	0.427941	4.36569e-18
ATIC	GAS5	0.544136	3.28726e-30	GAS5
BAX	GAS5	0.414583	5.73834e-17
CAPN10	GAS5	0.428478	3.92654e-18
PELP1	GAS5	0.525426	6.25339e-28
RAB24	GAS5	0.412101	9.14593e-17
ATG4B	GPRC5D-AS1	0.485703	1.55419e-23	GPRC5D-AS1
ATIC	GPRC5D-AS1	0.484184	2.23073e-23
BAX	GPRC5D-AS1	0.558762	4.29361e-32
PELP1	GPRC5D-AS1	0.470202	5.71109e-22
SPHK1	GPRC5D-AS1	0.423737	9.94293e-18
IKBKE	HAGLR	0.456881	1.09559e-20	HAGLR
ATG4B	HCG18	0.464513	2.04882e-21	HCG18
ATIC	HCG18	0.503846	1.7997e-25
BAK1	HCG18	0.517454	5.30921e-27
CAPN10	HCG18	0.499167	5.83016e-25
CASP8	HCG18	0.446394	1.02502e-19
DRAM1	HCG18	0.435784	9.11479e-19
HDAC1	HCG18	0.403216	4.70116e-16
HGS	HCG18	0.466411	1.34154e-21
HSP90AB1	HCG18	0.621022	2.9132e-41
ITGB4	HCG18	0.441866	2.62934e-19
PARP1	HCG18	0.403229	4.69032e-16
TSC1	HCG18	0.491414	3.93016e-24
BAK1	HCP5	0.4083	1.85352e-16	HCP5
DRAM1	HCP5	0.442614	2.25251e-19
CAPN2	ITGB1-DT	0.486741	1.21293e-23	ITGB1-DT
ITGB4	ITGB1-DT	0.561784	1.70522e-32
BIRC5	KCNMB2-AS1	0.400957	7.0736e-16	KCNMB2-AS1
MLST8	KCNMB2-AS1	0.40314	4.76662e-16
ATG16L2	LENG8-AS1	0.49562	1.40434e-24	LENG8-AS1
ATG4B	LENG8-AS1	0.508678	5.24444e-26
CAPN10	LENG8-AS1	0.593107	6.63665e-37
CASP8	LENG8-AS1	0.546548	1.63122e-30
HDAC1	LENG8-AS1	0.413429	7.12982e-17
HGS	LENG8-AS1	0.457995	8.60015e-21
ITGA3	LENG8-AS1	0.414546	5.7779e-17
ITGB4	LENG8-AS1	0.437315	6.68064e-19
TSC1	LENG8-AS1	0.564643	7.05767e-33
ULK3	LENG8-AS1	0.417096	3.56529e-17
ATG16L2	LINC00106	0.474018	2.39227e-22	LINC00106
BIRC5	LINC00294	0.406784	2.45027e-16	LINC00294
CASP8	LINC00294	0.406213	2.72128e-16
HGS	LINC00294	0.42631	6.01661e-18
NPC1	LINC00294	0.409947	1.36633e-16
PRKCD	LINC00294	0.416324	4.12845e-17
TSC1	LINC00294	0.454734	1.74258e-20
ATG16L2	LINC00342	0.516542	6.75674e-27	LINC00342
ATG4B	LINC00342	0.435787	9.10916e-19
BAK1	LINC00342	0.409576	1.46358e-16
CAPN10	LINC00342	0.581769	2.9749e-35
CAPN2	LINC00342	0.453286	2.37842e-20
CASP8	LINC00342	0.418992	2.48342e-17
ITGA3	LINC00342	0.467287	1.10228e-21
ITGB4	LINC00342	0.556742	7.91859e-32
TSC1	LINC00342	0.42151	1.53063e-17
ULK3	LINC00342	0.492631	2.92225e-24
FKBP1A	LINC00623	0.407129	2.29966e-16	LINC00623
IKBKE	LINC00623	0.403543	4.4301e-16
ATG4B	LINC00665	0.464086	2.25275e-21	LINC00665
ATIC	LINC00665	0.524122	8.90818e-28
BAK1	LINC00665	0.418563	2.69549e-17
CAPN10	LINC00665	0.47137	4.38106e-22
HDAC1	LINC00665	0.47056	5.26595e-22
PRKCD	LINC00665	0.415469	4.85454e-17
TSC1	LINC00665	0.482463	3.35209e-23
ATG4B	LINC00685	0.423067	1.13254e-17	LINC00685
CANX	LINC00847	0.405189	3.28216e-16	LINC00847
CAPN2	LINC00847	0.415255	5.0548e-17
DRAM1	LINC00847	0.403682	4.31966e-16
HSPB8	LINC00847	0.402849	5.02461e-16
ITGB4	LINC00847	0.558067	5.30312e-32
SPHK1	LINC00896	0.40549	3.10628e-16	LINC00896
CAPN2	LINC00957	0.405374	3.17312e-16	LINC00957
ITGB4	LINC00957	0.402402	5.44851e-16
ITGB4	LINC00997	0.489793	5.82117e-24	LINC00997
ATG16L2	LINC01004	0.401709	6.17606e-16	LINC01004
ATG4B	LINC01004	0.506852	8.37635e-26
CAPN10	LINC01004	0.587494	4.44373e-36
TSC1	LINC01004	0.471844	3.93291e-22
ATG16L2	LINC01089	0.525203	6.64458e-28	LINC01089
ATG4B	LINC01089	0.504664	1.46279e-25
CAPN10	LINC01089	0.516432	6.95574e-27
DIRAS3	LINC01093	0.447987	7.33508e-20	LINC01093
ITGA6	LINC01124	0.434533	1.17322e-18	LINC01124
ATG4B	LINC01138	0.454408	1.86945e-20	LINC01138
CAPN10	LINC01138	0.533111	7.53478e-29
IKBKE	LINC01138	0.401077	6.9223e-16
ATG16L2	LINC01176	0.499992	4.74512e-25	LINC01176
ATG4B	LINC01176	0.454868	1.69283e-20
CAPN10	LINC01176	0.427079	5.1735e-18
ITGB4	LINC01436	0.474384	2.19943e-22	LINC01436
IKBKE	LINC01671	0.437733	6.13604e-19	LINC01671
BAK1	LINC01836	0.451871	3.21948e-20	LINC01836
CAPN2	LINC01836	0.624255	8.53033e-42
ITGB4	LINC01836	0.5434	4.06605e-30
IKBKE	LINC01857	0.418038	2.97996e-17	LINC01857
ATG4B	LINC02001	0.474868	1.96774e-22	LINC02001
BIRC5	LINC02001	0.526249	4.99915e-28
CAPN10	LINC02001	0.442778	2.17724e-19
FKBP1A	LINC02001	0.417076	3.57868e-17
PELP1	LINC02001	0.409633	1.44827e-16
SPHK1	LINC02001	0.415528	4.80042e-17
BAK1	LINC02035	0.469514	6.67407e-22	LINC02035
CAPN2	LINC02035	0.503385	2.02256e-25
CASP8	LINC02035	0.499837	4.93307e-25
ITGA3	LINC02035	0.463842	2.37801e-21
ITGB4	LINC02035	0.523028	1.19725e-27
TSC1	LINC02035	0.494808	1.71461e-24
BAK1	LINC02041	0.42453	8.5203e-18	LINC02041
CAPN2	LINC02041	0.414681	5.63362e-17
ITGA3	LINC02041	0.406309	2.67377e-16
ITGB4	LINC02041	0.445262	1.29901e-19
SPHK1	LINC02062	0.433628	1.40777e-18	LINC02062
BAX	LINC02298	0.445057	1.35579e-19	LINC02298
CAPN2	LINC02298	0.433221	1.52765e-18
ITGB4	LINC02298	0.474795	2.00075e-22
PELP1	LRRC75A-AS1	0.519269	3.27934e-27	LRRC75A-AS1
SQSTM1	LUCAT1	0.525517	6.10119e-28	LUCAT1
BIRC5	MAFG-DT	0.460588	4.87811e-21	MAFG-DT
MAPK3	MAFG-DT	0.430653	2.55177e-18
MLST8	MAFG-DT	0.432892	1.63157e-18
ATG16L2	MALAT1	0.482355	3.43799e-23	MALAT1
ATG4B	MAPKAPK5-AS1	0.538754	1.53852e-29	MAPKAPK5-AS1
ATIC	MAPKAPK5-AS1	0.566786	3.62289e-33
BAK1	MAPKAPK5-AS1	0.437913	5.91542e-19
BAX	MAPKAPK5-AS1	0.56479	6.74393e-33
BIRC5	MAPKAPK5-AS1	0.514804	1.06777e-26
CAPN10	MAPKAPK5-AS1	0.529877	1.84786e-28
CAPNS1	MAPKAPK5-AS1	0.538832	1.50506e-29
CLN3	MAPKAPK5-AS1	0.408936	1.64773e-16
DDIT3	MAPKAPK5-AS1	0.510308	3.44449e-26
FKBP1A	MAPKAPK5-AS1	0.543066	4.47768e-30
GAPDH	MAPKAPK5-AS1	0.466736	1.24727e-21
MAPK3	MAPKAPK5-AS1	0.431828	2.01878e-18
MLST8	MAPKAPK5-AS1	0.564622	7.10428e-33
PELP1	MAPKAPK5-AS1	0.52759	3.46493e-28
RAB24	MAPKAPK5-AS1	0.473428	2.73835e-22
SPHK1	MAPKAPK5-AS1	0.530944	1.37599e-28
ATG16L2	MELTF-AS1	0.451631	3.38821e-20	MELTF-AS1
ATG4B	MELTF-AS1	0.550306	5.41262e-31
BAK1	MELTF-AS1	0.491307	4.03314e-24
BAX	MELTF-AS1	0.416449	4.03125e-17
CAPN10	MELTF-AS1	0.550172	5.63113e-31
PELP1	MELTF-AS1	0.446397	1.02449e-19
SPHK1	MELTF-AS1	0.430861	2.44808e-18
MLST8	MINCR	0.402734	5.13026e-16	MINCR
SPHK1	MINCR	0.435475	9.70107e-19
BIRC5	MIR210HG	0.428403	3.98575e-18	MIR210HG
CAPN10	MIR210HG	0.401711	6.17389e-16
DDIT3	MIR210HG	0.420362	1.90945e-17
GAPDH	MIR210HG	0.486098	1.41432e-23
ATIC	MIR4435-2HG	0.519526	3.06182e-27	MIR4435-2HG
BAX	MIR4435-2HG	0.450005	4.7881e-20
CAPN10	MIR4435-2HG	0.436484	7.90826e-19
CLN3	MIR4435-2HG	0.418655	2.6484e-17
FKBP1A	MIR4435-2HG	0.598757	9.42845e-38
IKBKE	MIR4435-2HG	0.407614	2.10341e-16
MAPK3	MIR4435-2HG	0.400693	7.41816e-16
MLST8	MIR4435-2HG	0.413747	6.71617e-17
SPHK1	MIR4435-2HG	0.442132	2.48878e-19
CAPN10	MUC20-OT1	0.407037	2.33913e-16	MUC20-OT1
ULK3	MUC20-OT1	0.468308	8.76075e-22
ATG4B	MYLK-AS1	0.496506	1.12863e-24	MYLK-AS1
BAX	MYLK-AS1	0.405739	2.96809e-16
BIRC5	MYLK-AS1	0.51953	3.05835e-27
CAPN10	MYLK-AS1	0.410727	1.18171e-16
CAPNS1	MYLK-AS1	0.413248	7.37621e-17
FKBP1A	MYLK-AS1	0.421204	1.6236e-17
PELP1	MYLK-AS1	0.417861	3.08214e-17
SPHK1	MYLK-AS1	0.415711	4.63711e-17
ATIC	NCK1-DT	0.455427	1.5008e-20	NCK1-DT
BIRC5	NCK1-DT	0.40823	1.87751e-16
CASP8	NCK1-DT	0.488976	7.0904e-24
FKBP1A	NCK1-DT	0.400771	7.31357e-16
HDAC1	NCK1-DT	0.432718	1.68948e-18
ATG16L2	NEAT1	0.492622	2.92889e-24	NEAT1
ATG4B	NIFK-AS1	0.470794	4.9931e-22	NIFK-AS1
ATIC	NIFK-AS1	0.462154	3.45534e-21
CAPN10	NIFK-AS1	0.486355	1.33007e-23
CASP8	NIFK-AS1	0.438024	5.78267e-19
MAPK3	NIFK-AS1	0.41478	5.52887e-17
TSC1	NIFK-AS1	0.440208	3.69921e-19
ATG4B	NOP14-AS1	0.43822	5.55591e-19	NOP14-AS1
ATIC	NOP14-AS1	0.4088	1.68968e-16
CAPN10	NOP14-AS1	0.457937	8.7092e-21
MAPK3	NOP14-AS1	0.413155	7.50665e-17
RAB24	NOP14-AS1	0.401731	6.15204e-16
ATG4B	NRAV	0.412964	7.77994e-17	NRAV
ATIC	NRAV	0.517296	5.53607e-27
BAK1	NRAV	0.616483	1.59519e-40
BAX	NRAV	0.481414	4.29159e-23
CAPN10	NRAV	0.510142	3.59603e-26
CAPN2	NRAV	0.4385	5.24703e-19
CAPNS1	NRAV	0.414854	5.45188e-17
CASP8	NRAV	0.456946	1.08018e-20
DRAM1	NRAV	0.505683	1.12899e-25
FKBP1A	NRAV	0.427982	4.33083e-18
IKBKE	NRAV	0.407652	2.08865e-16
ITGA3	NRAV	0.486287	1.35196e-23
ITGB4	NRAV	0.5601	2.85638e-32
MAPK3	NRAV	0.484902	1.88056e-23
MLST8	NRAV	0.48867	7.63213e-24
BAK1	NRSN2-AS1	0.583194	1.85923e-35	NRSN2-AS1
CAPN2	NRSN2-AS1	0.421649	1.49018e-17
CAPNS1	NRSN2-AS1	0.402957	4.92693e-16
CASP8	NRSN2-AS1	0.442635	2.24249e-19
FKBP1A	NRSN2-AS1	0.409026	1.6207e-16
ITGB4	NRSN2-AS1	0.430269	2.75409e-18
MAPK3	NRSN2-AS1	0.413569	6.94567e-17
RGS19	NRSN2-AS1	0.422196	1.34054e-17
TSC1	NRSN2-AS1	0.407269	2.24133e-16
RB1CC1	OTUD6B-AS1	0.548905	8.17956e-31	OTUD6B-AS1
BAX	PARD3-AS1	0.42954	3.18246e-18	PARD3-AS1
SPHK1	PARD3-AS1	0.439922	3.92272e-19
ATG4B	PITPNA-AS1	0.408383	1.82511e-16	PITPNA-AS1
ATIC	PITPNA-AS1	0.444585	1.49588e-19
BAX	PITPNA-AS1	0.49905	6.00286e-25
PELP1	PITPNA-AS1	0.625864	4.60483e-42
RAB24	PITPNA-AS1	0.409774	1.41079e-16
CLN3	PRR34-AS1	0.447641	7.88977e-20	PRR34-AS1
FKBP1A	PRR34-AS1	0.406569	2.54915e-16
ATIC	PRRT3-AS1	0.434315	1.22592e-18	PRRT3-AS1
FKBP1A	PRRT3-AS1	0.434873	1.0956e-18
MLST8	PRRT3-AS1	0.418641	2.65564e-17
ATG4B	PTOV1-AS1	0.582713	2.17978e-35	PTOV1-AS1
BAK1	PTOV1-AS1	0.414718	5.59363e-17
BAX	PTOV1-AS1	0.400707	7.39848e-16
BIRC5	PTOV1-AS1	0.428689	3.76668e-18
CAPN10	PTOV1-AS1	0.577775	1.09618e-34
CAPNS1	PTOV1-AS1	0.442992	2.083e-19
DRAM1	PTOV1-AS1	0.405936	2.86256e-16
FKBP1A	PTOV1-AS1	0.404291	3.86669e-16
HDAC1	PTOV1-AS1	0.508427	5.59479e-26
HGS	PTOV1-AS1	0.430996	2.38319e-18
ITGA3	PTOV1-AS1	0.473148	2.91967e-22
MAPK3	PTOV1-AS1	0.493221	2.53011e-24
PRKCD	PTOV1-AS1	0.431004	2.37942e-18
SPHK1	PTOV1-AS1	0.440559	3.44181e-19
TSC1	PTOV1-AS1	0.557189	6.91839e-32
ATG16L2	PTOV1-AS2	0.605408	9.01304e-39	PTOV1-AS2
ATG4B	PTOV1-AS2	0.558235	5.03875e-32
CAPN10	PTOV1-AS2	0.596925	1.78244e-37
HDAC1	PTOV1-AS2	0.440603	3.41032e-19
TSC1	PTOV1-AS2	0.570033	1.30648e-33
ULK3	PTOV1-AS2	0.445222	1.30998e-19
ATG4B	PXN-AS1	0.461521	3.97301e-21	PXN-AS1
ATIC	PXN-AS1	0.502416	2.58245e-25
BAX	PXN-AS1	0.524674	7.67075e-28
BIRC5	PXN-AS1	0.519811	2.83794e-27
CAPN10	PXN-AS1	0.410264	1.28812e-16
CLN3	PXN-AS1	0.422517	1.25991e-17
MLST8	PXN-AS1	0.523551	1.03956e-27
PELP1	PXN-AS1	0.485212	1.74707e-23
RAB24	PXN-AS1	0.430925	2.41698e-18
SPHK1	PXN-AS1	0.471965	3.82562e-22
ATG16L2	RAD51-AS1	0.582774	2.13618e-35	RAD51-AS1
ATG4B	RAD51-AS1	0.461455	4.03157e-21
CAPN10	RAD51-AS1	0.56123	2.02148e-32
CASP8	RAD51-AS1	0.459756	5.85454e-21
TSC1	RAD51-AS1	0.55303	2.41141e-31
ULK3	RAD51-AS1	0.532801	8.21621e-29
ATIC	RNASEH1-AS1	0.46747	1.05778e-21	RNASEH1-AS1
PELP1	RPARP-AS1	0.414776	5.53299e-17	RPARP-AS1
ATG16L2	RUSC1-AS1	0.557795	5.75738e-32	RUSC1-AS1
CAPN10	RUSC1-AS1	0.42947	3.22688e-18
TSC1	RUSC1-AS1	0.446794	9.42603e-20
ULK3	RUSC1-AS1	0.431481	2.16365e-18
ATIC	SBF2-AS1	0.409122	1.59196e-16	SBF2-AS1
BAK1	SBF2-AS1	0.527857	3.22119e-28
BAX	SBF2-AS1	0.43084	2.45833e-18
CAPN10	SBF2-AS1	0.407218	2.26225e-16
CAPN2	SBF2-AS1	0.423423	1.05679e-17
CASP8	SBF2-AS1	0.443435	1.90025e-19
ITGB4	SBF2-AS1	0.497736	8.323e-25
ATG16L2	SH3BP5-AS1	0.400438	7.76637e-16	SH3BP5-AS1
ULK3	SLC25A25-AS1	0.424157	9.16283e-18	SLC25A25-AS1
ATG16L2	SNHG1	0.400494	7.68858e-16	SNHG1
ATG4B	SNHG1	0.601005	4.29015e-38
ATIC	SNHG1	0.507016	8.0329e-26
BAK1	SNHG1	0.448913	6.03364e-20
CAPN10	SNHG1	0.649441	3.56892e-46
DRAM1	SNHG1	0.439523	4.25665e-19
HDAC1	SNHG1	0.47224	3.59295e-22
IKBKE	SNHG1	0.474922	1.94342e-22
PELP1	SNHG1	0.406685	2.49534e-16
PRKCD	SNHG1	0.472823	3.14481e-22
RAB24	SNHG1	0.458608	7.52431e-21
SPHK1	SNHG1	0.40906	1.61046e-16
TSC1	SNHG1	0.490321	5.12332e-24
ATG4B	SNHG10	0.472984	3.03139e-22	SNHG10
BIRC5	SNHG10	0.451885	3.2095e-20
CAPN10	SNHG10	0.448874	6.08357e-20
HDAC1	SNHG10	0.405062	3.35934e-16
PELP1	SNHG10	0.406586	2.54133e-16
ATG4B	SNHG11	0.506337	9.55502e-26	SNHG11
BAX	SNHG11	0.418612	2.67028e-17
CAPN10	SNHG11	0.424926	7.88754e-18
SPHK1	SNHG11	0.410234	1.29527e-16
ATG16L2	SNHG12	0.418987	2.48586e-17	SNHG12
ATG4B	SNHG12	0.532068	1.0075e-28
ATIC	SNHG12	0.451591	3.41735e-20
BAK1	SNHG12	0.459563	6.10645e-21
BAX	SNHG12	0.469612	6.52829e-22
CAPN10	SNHG12	0.591605	1.10785e-36
CAPNS1	SNHG12	0.414752	5.55821e-17
DRAM1	SNHG12	0.426341	5.98001e-18
FKBP1A	SNHG12	0.459711	5.91275e-21
HDAC1	SNHG12	0.541397	7.23458e-30
IKBKE	SNHG12	0.454448	1.85323e-20
PELP1	SNHG12	0.40331	4.62145e-16
PRKCD	SNHG12	0.439942	3.90663e-19
RAB24	SNHG12	0.525891	5.5108e-28
RGS19	SNHG12	0.410193	1.30531e-16
SPHK1	SNHG12	0.433238	1.52216e-18
ATG4B	SNHG14	0.400545	7.61775e-16	SNHG14
ATIC	SNHG14	0.418352	2.80669e-17
CAPN10	SNHG14	0.401884	5.98359e-16
CAPN10	SNHG15	0.401091	6.9041e-16	SNHG15
ATG4B	SNHG17	0.488041	8.88012e-24	SNHG17
ATIC	SNHG17	0.491973	3.43047e-24
BAX	SNHG17	0.467729	9.98136e-22
CAPN10	SNHG17	0.463517	2.55592e-21
CAPNS1	SNHG17	0.419925	2.07658e-17
FKBP1A	SNHG17	0.482963	2.97837e-23
PELP1	SNHG17	0.485353	1.68944e-23
MLST8	SNHG19	0.465223	1.74916e-21	SNHG19
SPHK1	SNHG19	0.510888	2.96439e-26
ATG4B	SNHG20	0.563341	1.05596e-32	SNHG20
ATIC	SNHG20	0.493581	2.31675e-24
BIRC5	SNHG20	0.521505	1.80345e-27
CAPN10	SNHG20	0.546001	1.91324e-30
HGS	SNHG20	0.496439	1.14731e-24
PELP1	SNHG20	0.402465	5.38683e-16
RAB24	SNHG20	0.438149	5.63716e-19
RPTOR	SNHG20	0.435832	9.02521e-19
TSC1	SNHG20	0.461422	4.06083e-21
ATG4B	SNHG21	0.429546	3.17907e-18	SNHG21
BIRC5	SNHG21	0.420959	1.70212e-17
CAPN10	SNHG21	0.469119	7.297e-22
HDAC1	SNHG21	0.418865	2.54412e-17
HGS	SNHG21	0.432951	1.61259e-18
BAX	SNHG25	0.409622	1.45118e-16	SNHG25
BIRC5	SNHG25	0.410148	1.31617e-16
CLN3	SNHG25	0.40632	2.66819e-16
SPHK1	SNHG25	0.417846	3.091e-17
ATG4B	SNHG3	0.436369	8.09531e-19	SNHG3
ATIC	SNHG3	0.548726	8.621e-31
BAX	SNHG3	0.433619	1.41014e-18
BIRC5	SNHG3	0.478165	9.17576e-23
CAPN10	SNHG3	0.516024	7.74748e-27
DRAM1	SNHG3	0.426609	5.67321e-18
FKBP1A	SNHG3	0.477112	1.17168e-22
HDAC1	SNHG3	0.585084	9.93804e-36
PELP1	SNHG3	0.469302	7.00105e-22
PRKCD	SNHG3	0.402621	5.23667e-16
RAB24	SNHG3	0.473294	2.8241e-22
RGS19	SNHG3	0.442098	2.50589e-19
SPHK1	SNHG3	0.414818	5.48899e-17
ATIC	SNHG6	0.450855	3.99697e-20	SNHG6
BAX	SNHG6	0.41064	1.20121e-16
BIRC5	SNHG6	0.416465	4.01946e-17
FKBP1A	SNHG6	0.443172	2.00665e-19
MLST8	SNHG6	0.449675	5.13523e-20
PELP1	SNHG6	0.406648	2.5125e-16
SPHK1	SNHG6	0.56749	2.90691e-33
ATG4B	SNHG7	0.493934	2.12474e-24	SNHG7
ATIC	SNHG7	0.459849	5.73579e-21
BAX	SNHG7	0.423225	1.09819e-17
BIRC5	SNHG7	0.410296	1.28045e-16
CAPN10	SNHG7	0.500055	4.67068e-25
PELP1	SNHG7	0.406614	2.52795e-16
RAB24	SNHG7	0.412979	7.75939e-17
ATIC	SNHG8	0.414299	6.05426e-17	SNHG8
BAX	SNHG8	0.494779	1.72693e-24
PELP1	SNHG8	0.407202	2.26922e-16
CAPNS1	SNHG9	0.424727	8.19983e-18	SNHG9
MLST8	SNHG9	0.441385	2.90353e-19
ATG4B	SREBF2-AS1	0.589852	2.00833e-36	SREBF2-AS1
BIRC5	SREBF2-AS1	0.501511	3.24274e-25
CAPN10	SREBF2-AS1	0.570055	1.29748e-33
HDAC1	SREBF2-AS1	0.451358	3.59151e-20
PRKCD	SREBF2-AS1	0.40028	7.98914e-16
SPHK1	ST7-AS1	0.44277	2.18086e-19	ST7-AS1
SPHK1	TBX2-AS1	0.40171	6.17463e-16	TBX2-AS1
ATG4B	THUMPD3-AS1	0.516362	7.08656e-27	THUMPD3-AS1
ATIC	THUMPD3-AS1	0.475716	1.61838e-22
BIRC5	THUMPD3-AS1	0.413664	6.82284e-17
CAPN10	THUMPD3-AS1	0.552139	3.14353e-31
FKBP1A	THUMPD3-AS1	0.401336	6.60563e-16
PELP1	THUMPD3-AS1	0.401859	6.01092e-16
RAB24	THUMPD3-AS1	0.485695	1.5572e-23
TSC1	THUMPD3-AS1	0.481148	4.56795e-23
CAPN10	TMEM147-AS1	0.443047	2.05943e-19	TMEM147-AS1
TSC1	TMEM147-AS1	0.507454	7.18078e-26
ATG10	TMEM161B-AS1	0.411391	1.04416e-16	TMEM161B-AS1
MLST8	TMEM161B-AS1	0.445281	1.29396e-19
BIRC5	TMPO-AS1	0.457999	8.59173e-21	TMPO-AS1
BAX	TRIM52-AS1	0.411773	9.72383e-17	TRIM52-AS1
CLN3	TRIM52-AS1	0.466378	1.35143e-21
FKBP1A	TRIM52-AS1	0.400149	8.17941e-16
MLST8	TRIM52-AS1	0.425058	7.68604e-18
PELP1	TRIM52-AS1	0.442618	2.25083e-19
SPHK1	TRIM52-AS1	0.42105	1.6726e-17
ATG16L2	U62317.2	0.417668	3.19781e-17	U62317.2
BAK1	U62317.2	0.456153	1.28261e-20
CAPN10	U62317.2	0.458722	7.33856e-21
PRKCD	UBR5-AS1	0.471478	4.27436e-22	UBR5-AS1
ATIC	Z83851.2	0.402613	5.24433e-16	Z83851.2
BIRC5	Z83851.2	0.410783	1.16957e-16
CAPN10	Z95115.1	0.415788	4.56965e-17	Z95115.1
CAPN2	ZEB1-AS1	0.415281	5.02989e-17	ZEB1-AS1
CASP8	ZEB1-AS1	0.408713	1.71709e-16
HGS	ZEB1-AS1	0.440747	3.31116e-19
ITGB4	ZEB1-AS1	0.467401	1.07446e-21
TSC1	ZEB1-AS1	0.45622	1.26426e-20
ATG4B	ZFAS1	0.432641	1.71593e-18	ZFAS1
ATIC	ZFAS1	0.507543	7.01944e-26
BAX	ZFAS1	0.531573	1.15605e-28
CAPN10	ZFAS1	0.409466	1.49387e-16
CAPNS1	ZFAS1	0.441458	2.86027e-19
FKBP1A	ZFAS1	0.507578	6.95615e-26
PELP1	ZFAS1	0.482951	2.9872e-23
SPHK1	ZFAS1	0.45666	1.14936e-20
SQSTM1	ZFPM2-AS1	0.556629	8.19173e-32	ZFPM2-AS1
ATG16L2	ZNF213-AS1	0.409281	1.5458e-16	ZNF213-AS1
MLST8	ZNF213-AS1	0.425762	6.69788e-18
TSC2	ZNF213-AS1	0.485634	1.57993e-23
ATG4B	ZNF529-AS1	0.536813	2.66602e-29	ZNF529-AS1
ATIC	ZNF529-AS1	0.512781	1.81237e-26
BAK1	ZNF529-AS1	0.420399	1.89578e-17
BAX	ZNF529-AS1	0.406694	2.49125e-16
BIRC5	ZNF529-AS1	0.411176	1.08703e-16
CAPN10	ZNF529-AS1	0.480363	5.49177e-23
CAPNS1	ZNF529-AS1	0.583896	1.4739e-35
FKBP1A	ZNF529-AS1	0.453461	2.29117e-20
HDAC1	ZNF529-AS1	0.460628	4.83523e-21
PELP1	ZNF529-AS1	0.454846	1.70109e-20
SPHK1	ZNF529-AS1	0.401995	5.86462e-16
CLN3	ZSCAN16-AS1	0.405091	3.34154e-16	ZSCAN16-AS1
